# Supplementary material for: Rejuvenation of the aged brain immune cell landscape in mice through p16-positive senescent cell clearance
Source: Nat Commun. 2022 Sep 27;13:5671. doi: 10.1038/s41467-022-33226-8 (PMC9515187; doi:10.1038/s41467-022-33226-8)
Supplement: Supplementary file 2 — Supplementary Dataset 1 [file 41467_2022_33226_MOESM2_ESM.xlsx]

## Sheet: NanoStringPanel
Sample ID	Gene	RefID
Endogenous	Abcc3	NM_029600.3
Endogenous	Abcc8	NM_011510.3
Endogenous	Abl1	NM_009594.4
Endogenous	Adamts16	NM_172053.2
Endogenous	Ago4	NM_153177.3
Endogenous	Agt	NM_007428.3
Endogenous	AI464131	NM_001085515.2
Endogenous	Ak1	NM_001198790.1
Endogenous	Akt1	NM_001165894.1
Endogenous	Akt2	NM_001110208.1
Endogenous	Aldh1l1	NM_027406.1
Endogenous	Ambra1	NM_001080754.1
Endogenous	Amigo2	NM_178114.4
Endogenous	Anapc15	NM_027532.3
Endogenous	Anxa1	NM_010730.2
Endogenous	Apc	NM_007462.3
Endogenous	Apex1	NM_009687.2
Endogenous	Apoe	NM_001305844.1
Endogenous	Arc	NM_018790.2
Endogenous	Arhgap24	NM_029270.2
Endogenous	Arid1a	NM_001080819.1
Endogenous	Asb2	NM_023049.1
Endogenous	Ash2l	NM_001080793.1
Endogenous	Asph	NM_001177849.1
Endogenous	Atf3	NM_007498.3
Endogenous	Atg14	NM_172599.4
Endogenous	Atg3	NM_026402.3
Endogenous	Atg5	NM_001314013.1
Endogenous	Atg7	NM_028835.1
Endogenous	Atg9a	NM_001003917.3
Endogenous	Atm	NM_007499.2
Endogenous	Atp6v0e	NM_025272.2
Endogenous	Atp6v1a	NM_007508.5
Endogenous	Atr	NM_019864.1
Endogenous	Axl	NM_009465.3
Endogenous	b2m	NM_009735.3
Endogenous	B3gnt5	NM_001159407.1
Endogenous	Bad	NM_007522.3
Endogenous	Bag3	NM_013863.4
Endogenous	Bag4	NM_026121.3
Endogenous	Bak1	NM_007523.2
Endogenous	Bard1	NM_007525.3
Endogenous	Bax	NM_007527.3
Endogenous	Bbc3	NM_133234.1
Endogenous	Bcas1	NM_029815.2
Endogenous	Bcl10	NM_009740.1
Endogenous	Bcl2	NM_009741.3
Endogenous	Bcl2a1a	NM_009742.3
Endogenous	Bcl2l1	NM_009743.4
Endogenous	Bcl2l11	NM_001284410.1
Endogenous	Bcl2l2	NM_007537.1
Endogenous	Bdnf	NM_007540.4
Endogenous	Becn1	NM_019584.3
Endogenous	Bid	NM_007544.3
Endogenous	Bik	NM_007546.2
Endogenous	Bin1	NM_001083334.1
Endogenous	Birc2	NM_007465.2
Endogenous	Birc3	NM_007464.3
Endogenous	Birc5	NM_009689.2
Endogenous	Blk	NM_007549.2
Endogenous	Blm	NM_001042527.2
Endogenous	Blnk	NM_008528.4
Endogenous	Bmi1	NM_007552.4
Endogenous	Bnip3	NM_009760.4
Endogenous	Bnip3l	NM_009761.3
Endogenous	Bok	NM_016778.2
Endogenous	Bola2	NM_175103.3
Endogenous	Braf	NM_139294.5
Endogenous	Brca1	NM_009764.3
Endogenous	Brd2	NM_010238.3
Endogenous	Brd3	NM_001113573.1
Endogenous	Brd4	NM_001286630.1
Endogenous	Btk	NM_013482.2
Endogenous	C1qa	NM_007572.2
Endogenous	C1qb	NM_009777.2
Endogenous	C1qc	NM_007574.2
Endogenous	C3	XM_011246258.1
Endogenous	C3ar1	NM_009779.2
Endogenous	C4a	NM_011413.2
Endogenous	C5ar1	NM_007577.3
Endogenous	C6	NM_016704.2
Endogenous	Cables1	NM_001146287.1
Endogenous	Calcoco2	NM_001271018.1
Endogenous	Calr	NM_007591.3
Endogenous	Camk4	NM_009793.3
Endogenous	Casp1	NM_009807.2
Endogenous	Casp2	NM_007610.1
Endogenous	Casp3	NM_009810.2
Endogenous	Casp4	NM_007609.2
Endogenous	Casp6	NM_009811.3
Endogenous	Casp7	NM_007611.2
Endogenous	Casp8	NM_009812.2
Endogenous	Casp9	NM_015733.4
Endogenous	Cass4	NM_001080820.2
Endogenous	Ccl2	NM_011333.3
Endogenous	Ccl3	NM_011337.1
Endogenous	Ccl4	NM_013652.1
Endogenous	Ccl5	NM_013653.1
Endogenous	Ccl7	NM_013654.3
Endogenous	Ccna2	NM_009828.2
Endogenous	Ccnb1	NM_172301.3
Endogenous	Ccnd1	NM_007631.1
Endogenous	Ccne1	NM_007633.2
Endogenous	Ccng2	NM_007635.4
Endogenous	Ccni	NM_017367.3
Endogenous	Ccr2	NM_009915.2
Endogenous	Ccr5	NM_009917.5
Endogenous	Cd109	NM_153098.3
Endogenous	Cd14	NM_009841.3
Endogenous	Cd163	NM_053094.2
Endogenous	Cd19	NM_009844.2
Endogenous	Cd209e	NM_130905.2
Endogenous	Cd244	NM_018729.2
Endogenous	Cd24a	NM_009846.2
Endogenous	CD274	NM_021893.2
Endogenous	Cd300lf	NM_001169153.1
Endogenous	Cd33	NM_001111058.1
Endogenous	Cd36	NM_007643.3
Endogenous	Cd3d	NM_013487.2
Endogenous	Cd3e	NM_007648.4
Endogenous	Cd3g	NM_009850.2
Endogenous	Cd40	NM_011611.2
Endogenous	Cd44	NM_009851.2
Endogenous	Cd47	NM_010581.3
Endogenous	Cd6	NM_001037801.2
Endogenous	Cd68	NM_009853.1
Endogenous	Cd69	NM_001033122.3
Endogenous	Cd70	NM_011617.1
Endogenous	Cd72	NM_001110320.1
Endogenous	Cd74	NM_001042605.1
Endogenous	Cd83	NM_009856.2
Endogenous	Cd84	NM_013489.2
Endogenous	Cd86	NM_019388.3
Endogenous	Cd8a	NM_001081110.2
Endogenous	Cd8b1	NM_009858.2
Endogenous	Cdc25a	NM_007658.3
Endogenous	Cdc7	NM_001271566.1
Endogenous	Cdk2	NM_016756.4
Endogenous	Cdk20	NM_053180.2
Endogenous	Cdk4	NM_009870.3
Endogenous	Cdk6	NM_009873.2
Endogenous	Cdkn1a	NM_007669.4
Endogenous	Cdkn1c	NM_009876.3
Endogenous	cdkn2a	NM_001040654.1
Endogenous	cdkn2b	NM_007670.4
Endogenous	Cdkn2d	NM_009878.3
Endogenous	Ceacam3	NM_054059.1
Endogenous	cenpb	NM_007682.2
Endogenous	Cflar	NM_207653.3
Endogenous	Ch25h	NM_009890.1
Endogenous	Chek1	NM_007691.5
Endogenous	Chek2	NM_016681.3
Endogenous	Chn2	NM_001163640.1
Endogenous	Chst8	NM_175140.4
Endogenous	Chuk	NM_001162410.1
Endogenous	Cidea	NM_007702.2
Endogenous	Cideb	NM_009894.3
Endogenous	Cks1b	NM_016904.1
Endogenous	Clcf1	NM_019952.3
Endogenous	Cldn5	NM_013805.4
Endogenous	Clec7a	NM_020008.2
Endogenous	Clic4	NM_013885.2
Endogenous	Cln3	NM_001146311.1
Endogenous	Clstn1	NM_023051.4
Endogenous	Cnn2	NM_007725.2
Endogenous	Cnp	NM_009923.2
Endogenous	Cntnap2	NM_001004357.2
Endogenous	Coa5	NM_198006.4
Endogenous	Col6a3	XM_897036.2
Endogenous	Cotl1	NM_028071.3
Endogenous	Cox5b	NM_009942.2
Endogenous	Cp	NM_001042611.1
Endogenous	Cpa3	NM_007753.2
Endogenous	Creb1	NM_001037726.1
Endogenous	Crebbp	NM_001025432.1
Endogenous	Crem	NM_001110853.1
Endogenous	Crip1	NM_007763.3
Endogenous	Cryba4	NM_021351.1
Endogenous	Csf1	NM_001113530.1
Endogenous	Csf1r	NM_001037859.1
Endogenous	Csf2rb	NM_007780.4
Endogenous	Csf3r	NM_001252651.1
Endogenous	Csk	NM_007783.2
Endogenous	Cst7	NM_009977.3
Endogenous	Ctse	NM_007799.3
Endogenous	Ctsf	NM_019861.1
Endogenous	Ctss	NM_021281.2
Endogenous	Ctsw	NM_009985.4
Endogenous	Cx3cl1	NM_009142.3
Endogenous	Cx3cr1	NM_009987.3
Endogenous	cxcl1	NM_008176.1
Endogenous	Cxcl10	NM_021274.1
Endogenous	Cxcl9	NM_008599.2
Endogenous	Cycs	NM_007808.4
Endogenous	Cyp27a1	NM_024264.3
Endogenous	Cyp7b1	NM_007825.4
Endogenous	Cytip	NM_139200.4
Endogenous	Dab2	NM_023118.2
Endogenous	Dapk1	NM_134062.1
Endogenous	dcx	NM_010025.2
Endogenous	Ddb2	NM_028119.5
Endogenous	Ddx58	NM_172689.3
Endogenous	Dicer1	NM_148948.2
Endogenous	Dlg1	NM_001252433.1
Endogenous	Dlg4	NM_001109752.1
Endogenous	Dlx1	NM_010053.1
Endogenous	Dlx2	NM_010054.2
Endogenous	Dna2	NM_177372.3
Endogenous	Dnmt1	NM_010066.3
Endogenous	Dnmt3a	NM_007872.4
Endogenous	Dnmt3b	NM_001003960.3
Endogenous	Dock1	NM_001033420.2
Endogenous	Dock2	NM_033374.3
Endogenous	Dot1l	NM_199322.1
Endogenous	Dst	NM_010081.2
Endogenous	Duoxa1	NM_145395.2
Endogenous	Dusp7	NM_153459.4
Endogenous	E2f1	NM_007891.4
Endogenous	Eed	NM_021876.3
Endogenous	Eef2k	NM_007908.3
Endogenous	Egfr	NM_207655.2
Endogenous	Egr1	NM_007913.5
Endogenous	Ehmt2	NM_145830.1
Endogenous	Eif1	NM_011508.1
Endogenous	Emcn	NM_001163522.1
Endogenous	Emp1	NM_010128.4
Endogenous	Enpp6	NM_177304.3
Endogenous	Entpd2	NM_009849.2
Endogenous	Eomes	NM_010136.2
Endogenous	Ep300	NM_177821.6
Endogenous	Epcam	NM_008532.2
Endogenous	Epg5	NM_001195633.1
Endogenous	Epsti1	NM_029495.2
Endogenous	Erbb3	NM_010153.1
Endogenous	Ercc2	NM_007949.4
Endogenous	Esam	NM_027102.3
Endogenous	Ets2	NM_011809.2
Endogenous	Exo1	NM_012012.4
Endogenous	Ezh1	NM_007970.1
Endogenous	Ezh2	NM_007971.2
Endogenous	F3	NM_010171.3
Endogenous	Fa2h	NM_178086.3
Endogenous	Fabp5	NM_010634.3
Endogenous	Fadd	NM_010175.5
Endogenous	Fancc	NM_007985.2
Endogenous	Fancd2	NM_001033244.3
Endogenous	Fancg	NM_053081.2
Endogenous	Fas	NM_007987.2
Endogenous	Fasl	NM_010177.3
Endogenous	Fbln5	NM_011812.4
Endogenous	Fcer1g	NM_010185.4
Endogenous	Fcgr1	NM_010186.5
Endogenous	Fcgr2b	NM_001077189.1
Endogenous	Fcgr3	NM_010188.5
Endogenous	Fcrla	NM_145141.2
Endogenous	Fcrlb	NM_001029984.2
Endogenous	Fcrls	NM_030707.3
Endogenous	Fdxr	NM_007997.1
Endogenous	Fen1	NM_001271614.1
Endogenous	Fgd2	NM_001159538.1
Endogenous	Fgf13	NM_010200.2
Endogenous	Fgl2	NM_008013.2
Endogenous	Fkbp5	NM_010220.3
Endogenous	Flt1	NM_010228.3
Endogenous	Fos	NM_010234.2
Endogenous	Foxo1	NM_019739.2
Endogenous	Foxp3	NM_054039.2
Endogenous	Fpr1	NM_013521.2
Endogenous	Fscn1	NM_007984.2
Endogenous	Fyn	NM_008054.2
Endogenous	Gadd45a	NM_007836.1
Endogenous	Gadd45g	NM_011817.2
Endogenous	Gal3st1	NM_001177691.1
Endogenous	Gba	NM_001077411.1
Endogenous	Gbp2	NM_010260.1
Endogenous	Gclc	NM_010295.2
Endogenous	gdf11	NM_010272.1
Endogenous	gdf15	NM_011819.2
Endogenous	Gdpd2	NM_023608.3
Endogenous	Gja1	NM_010288.3
Endogenous	Gjb1	NM_008124.2
Endogenous	Gna15	NM_010304.3
Endogenous	Gpr183	NM_183031.2
Endogenous	Gpr34	NM_011823.4
Endogenous	Gpr62	NM_001159652.1
Endogenous	Gpr84	NM_030720.1
Endogenous	Grap	NM_027817.3
Endogenous	Gria1	NM_001252403.1
Endogenous	Gria2	NM_001039195.1
Endogenous	Gria4	NM_001113180.1
Endogenous	Grin2a	NM_008170.2
Endogenous	Grin2b	NM_008171.3
Endogenous	Grm2	NM_001160353.1
Endogenous	Grm3	NM_181850.2
Endogenous	Grn	NM_008175.3
Endogenous	Gsn	NM_146120.3
Endogenous	Gstm1	NM_010358.5
Endogenous	Gzma	NM_010370.2
Endogenous	Gzmb	NM_013542.2
Endogenous	H2afx	NM_010436.2
Endogenous	H2-T23	NM_010398.3
Endogenous	Hat1	NM_026115.4
Endogenous	Hcar2	NM_030701.1
Endogenous	Hdac1	NM_008228.2
Endogenous	Hdac2	NM_008229.2
Endogenous	Hdac4	NM_207225.1
Endogenous	Hdac6	NM_010413.3
Endogenous	Hdc	NM_008230.4
Endogenous	Hells	NM_008234.3
Endogenous	Hif1a	NM_010431.2
Endogenous	Hilpda	NM_023516.5
Endogenous	Hira	NM_010435.2
Endogenous	Hist1h1d	NM_145713.3
Endogenous	Hmgb1	NM_010439.3
Endogenous	Hmox1	NM_010442.2
Endogenous	Homer1	NM_147176.2
Endogenous	Hpgds	NM_019455.4
Endogenous	Hprt	NM_013556.2
Endogenous	Hps4	NM_138646.3
Endogenous	Hrk	NM_007545.2
Endogenous	Hsd11b1	NM_008288.2
Endogenous	Hspb1	NM_013560.2
Endogenous	Hus1	NM_008316.2
Endogenous	Icam2	NM_010494.1
Endogenous	Ifi30	NM_023065.3
Endogenous	Ifih1	NM_027835.2
Endogenous	Ifitm2	NM_030694.1
Endogenous	Ifitm3	NM_025378.2
Endogenous	Ifnar1	NM_010508.1
Endogenous	Ifnar2	NM_001110498.1
Endogenous	ifng	NM_008337.1
Endogenous	Igf1	NM_001111274.1
Endogenous	Igf1r	NM_010513.2
Endogenous	Igf2r	NM_010515.1
Endogenous	Igsf10	NM_001162884.1
Endogenous	Igsf6	NM_030691.1
Endogenous	Ikbkb	NM_010546.2
Endogenous	Ikbke	NM_019777.3
Endogenous	Ikbkg	NM_178590.2
Endogenous	Il10rb	NM_008349.5
Endogenous	Il15ra	NM_008358.2
Endogenous	Il1a	NM_010554.4
Endogenous	Il1b	NM_008361.3
Endogenous	Il1r1	NM_001123382.1
Endogenous	Il1r2	NM_010555.4
Endogenous	Il1rap	NM_134103.2
Endogenous	Il1rl2	NM_133193.3
Endogenous	Il1rn	NM_031167.5
Endogenous	Il21r	NM_021887.1
Endogenous	Il2rg	NM_013563.3
Endogenous	Il3	NM_010556.4
Endogenous	Il3ra	NM_008369.1
Endogenous	il6	NM_031168.1
Endogenous	Il6ra	NM_010559.2
Endogenous	Inpp5d	NM_001110192.1
Endogenous	Iqsec1	NM_001134383.1
Endogenous	Irak1	NM_008363.2
Endogenous	Irak2	NM_001113553.1
Endogenous	Irak3	NM_028679.3
Endogenous	Irak4	NM_029926.5
Endogenous	Irf1	NM_008390.1
Endogenous	Irf2	NM_008391.2
Endogenous	Irf3	NM_016849.4
Endogenous	Irf4	NM_013674.1
Endogenous	Irf6	NM_016851.2
Endogenous	Irf7	NM_016850.2
Endogenous	Irf8	NM_008320.3
Endogenous	Islr2	NM_001161538.1
Endogenous	Itga6	NM_008397.3
Endogenous	Itga7	NM_008398.2
Endogenous	Itgam	NM_001082960.1
Endogenous	Itgav	NM_008402.2
Endogenous	Itgax	NM_021334.2
Endogenous	Itgb5	NM_001145884.1
Endogenous	Jag1	NM_013822.2
Endogenous	Jam2	NM_023844.4
Endogenous	Jarid2	NM_021878.2
Endogenous	Jun	NM_010591.2
Endogenous	Kat2a	NM_020004.5
Endogenous	Kat2b	NM_020005.3
Endogenous	Kcnd1	NM_008423.1
Endogenous	Kcnj10	NM_001039484.1
Endogenous	Kcnk13	NM_146037.1
Endogenous	Kdm1a	NM_133872.1
Endogenous	Kdm1b	NM_172262.3
Endogenous	Kdm2a	NM_001001984.2
Endogenous	Kdm2b	NM_001003953.1
Endogenous	Kdm3a	NM_001038695.2
Endogenous	Kdm3b	NM_001081256.1
Endogenous	Kdm4a	NM_172382.2
Endogenous	Kdm4b	NM_172132.1
Endogenous	Kdm4c	NM_144787.1
Endogenous	Kdm4d	NM_173433.2
Endogenous	Kdm5a	XR_377436.1
Endogenous	Kdm5b	NM_152895.2
Endogenous	Kdm5c	NM_013668.3
Endogenous	Kdm5d	NM_011419.3
Endogenous	Kdm6a	NM_009483.1
Endogenous	Kif2c	NM_134471.3
Endogenous	Kir3dl1	NM_177749.3
Endogenous	Kir3dl2	NM_177748.2
Endogenous	Kit	NM_001122733.1
Endogenous	Klrb1	NM_001099918.1
Endogenous	Klrd1	NM_010654.2
Endogenous	Klrk1	NM_001083322.1
Endogenous	Kmt2a	NM_001081049.1
Endogenous	Kmt2c	NM_001081383.1
Endogenous	Kras	NM_021284.5
Endogenous	Lacc1	NM_172488.2
Endogenous	Lag3	NM_008479.1
Endogenous	Lair1	NM_001113474.1
Endogenous	Lamp1	NM_010684.2
Endogenous	Lamp2	NM_001017959.1
Endogenous	Lcn2	NM_008491.1
Endogenous	Ldha	NM_010699.2
Endogenous	Ldlrad3	NM_178886.2
Endogenous	Lfng	NM_008494.3
Endogenous	Lgmn	NM_011175.3
Endogenous	Lig1	NM_001083188.1
Endogenous	Lilrb4a	NM_013532.3
Endogenous	Lingo1	NM_181074.4
Endogenous	Lmna	NM_001002011.2
Endogenous	Lmnb1	NM_010721.2
Endogenous	Lrg1	NM_029796.2
Endogenous	Lrrc25	NM_153074.3
Endogenous	Lrrc3	NM_145152.4
Endogenous	Lsr	NM_001164184.1
Endogenous	Lst1	NM_010734.2
Endogenous	Lta	NM_010735.2
Endogenous	Ltb	NM_008518.2
Endogenous	Ltbr	NM_010736.3
Endogenous	Ltc4s	NM_008521.1
Endogenous	Ly6a	NM_010738.2
Endogenous	Ly6g	XM_909927.2
Endogenous	ly86	NM_010745.2
Endogenous	Ly9	NM_008534.2
Endogenous	Lyn	NM_010747.1
Endogenous	Mafb	NM_010658.2
Endogenous	Maff	NM_010755.3
Endogenous	Mag	NM_010758.2
Endogenous	Mal	NM_001171187.1
Endogenous	Man2b1	NM_010764.2
Endogenous	Map1lc3a	NM_025735.1
Endogenous	Map2k1	NM_008927.3
Endogenous	Map2k4	NM_009157.4
Endogenous	Map3k1	NM_011945.2
Endogenous	Map3k14	NM_016896.3
Endogenous	Mapk10	NM_001081567.1
Endogenous	Mapk12	NM_013871.3
Endogenous	Mapk14	NM_011951.2
Endogenous	Mapt	NM_001038609.2
Endogenous	Marco	NM_010766.2
Endogenous	Mavs	NM_144888.2
Endogenous	Mb21d1	NM_173386.4
Endogenous	Mbd2	NM_010773.2
Endogenous	Mbd3	NM_013595.2
Endogenous	Mcm2	NM_008564.2
Endogenous	Mcm5	NM_008566.2
Endogenous	Mcm6	NM_008567.1
Endogenous	Mdc1	NM_001010833.2
Endogenous	Mdm2	NM_010786.4
Endogenous	Mef2c	NM_001170537.1
Endogenous	Mertk	NM_008587.1
Endogenous	Mfge8	NM_008594.2
Endogenous	Mgmt	NM_008598.2
Endogenous	Mmp12	NM_008605.3
Endogenous	mmp13	NM_008607.1
Endogenous	Mmp14	NM_008608.3
Endogenous	Mobp	NM_001039364.2
Endogenous	Mog	NM_010814.2
Endogenous	Mpeg1	NM_010821.1
Endogenous	Mpg	NM_010822.3
Endogenous	Mr1	NM_008209.4
Endogenous	Mre11a	NM_018736.2
Endogenous	Ms4a1	NM_007641.5
Endogenous	Ms4a2	NM_001276330.1
Endogenous	Ms4a4a	XM_003086124.1
Endogenous	Msh2	NM_008628.2
Endogenous	Msn	NM_010833.2
Endogenous	Msr1	NM_001113326.1
Endogenous	mstn	NM_010834.2
Endogenous	Mtor	NM_020009.2
Endogenous	Mvp	NM_080638.2
Endogenous	Myc	NM_010849.4
Endogenous	Myct1	NM_026793.2
Endogenous	Myd88	NM_010851.2
Endogenous	Myrf	NM_001033481.1
Endogenous	Nbn	NM_013752.3
Endogenous	Ncaph	NM_144818.3
Endogenous	Ncf1	NM_001286037.1
Endogenous	Ncor1	NM_011308.2
Endogenous	Ncor2	NM_011424.2
Endogenous	Ncr1	NM_010746.3
Endogenous	Nefl	NM_010910.1
Endogenous	Nfe2l2	NR_132727.1
Endogenous	Nfkb1	NM_008689.2
Endogenous	Nfkb2	NM_019408.2
Endogenous	Nfkbia	NM_010907.2
Endogenous	Nfkbie	NM_008690.3
Endogenous	Ngf	NM_001112698.1
Endogenous	Ngfr	NM_033217.3
Endogenous	Ninj2	NM_016718.2
Endogenous	Nkg7	NM_024253.4
Endogenous	Nlgn1	NM_138666.3
Endogenous	Nlgn2	NM_198862.2
Endogenous	Nlrp3	NM_145827.3
Endogenous	Nod1	NM_172729.2
Endogenous	Nostrin	NM_181547.3
Endogenous	Npl	NM_028749.1
Endogenous	Npnt	NM_001029836.1
Endogenous	Nptx1	NM_008730.2
Endogenous	Nqo1	NM_008706.5
Endogenous	Nrgn	NM_022029.2
Endogenous	Nrm	NM_134122.2
Endogenous	Nrp2	NM_001077403.1
Endogenous	Nthl1	NM_008743.2
Endogenous	ntrk2	NM_001025074.1
Endogenous	Nwd1	NM_176940.5
Endogenous	Oas1g	NM_011852.2
Endogenous	Ogg1	NM_010957.4
Endogenous	Olfml3	NM_133859.2
Endogenous	Opalin	NM_153520.1
Endogenous	Optn	NM_181848.4
Endogenous	Osgin1	NM_027950.1
Endogenous	Osmr	NM_011019.3
Endogenous	P2rx7	NM_001038839.2
Endogenous	P2ry12	NM_027571.3
Endogenous	Pacsin1	NM_011861.3
Endogenous	Padi2	NM_008812.2
Endogenous	Pak1	NM_011035.2
Endogenous	Parp1	NM_007415.2
Endogenous	Parp2	NM_009632.2
Endogenous	Pcna	NM_011045.2
Endogenous	pdcd1	NM_008798.1
Endogenous	Pdpn	NM_010329.2
Endogenous	Pecam1	NM_008816.2
Endogenous	Pex14	NM_019781.2
Endogenous	Pik3ca	NM_008839.1
Endogenous	Pik3cb	NM_029094.3
Endogenous	Pik3cd	XM_003945690.1
Endogenous	Pik3cg	NM_020272.2
Endogenous	Pik3r1	NM_001024955.1
Endogenous	Pik3r2	NM_008841.2
Endogenous	Pik3r5	NM_177320.2
Endogenous	Pilra	NM_153510.3
Endogenous	Pilrb1	NM_133209.2
Endogenous	Pink1	NM_026880.2
Endogenous	Pla2g4a	NM_008869.2
Endogenous	Pla2g5	NM_001122954.1
Endogenous	Plcg2	NM_172285.1
Endogenous	Pld1	NM_001164056.1
Endogenous	Pld2	NM_008876.2
Endogenous	Plekhb1	NM_001163184.1
Endogenous	Plekhm1	NM_183034.1
Endogenous	Pllp	NM_026385.3
Endogenous	Plp1	NM_011123.2
Endogenous	Plxdc2	NM_026162.5
Endogenous	Plxnb3	NM_019587.2
Endogenous	Pmp22	NM_008885.2
Endogenous	Pms2	NM_008886.2
Endogenous	Pnoc	NM_001205075.1
Endogenous	Pole	NM_011132.2
Endogenous	Ppfia4	NM_001144855.1
Endogenous	Ppp3ca	NM_008913.4
Endogenous	Ppp3cb	NM_008914.2
Endogenous	Ppp3r1	NM_024459.2
Endogenous	Ppp3r2	NM_001004025.4
Endogenous	Prdx1	NM_011034.4
Endogenous	Prf1	NM_011073.2
Endogenous	Prkaca	NM_008854.3
Endogenous	Prkacb	NM_011100.3
Endogenous	Prkar1a	NM_021880.2
Endogenous	Prkar2a	NM_008924.2
Endogenous	Prkar2b	NM_011158.3
Endogenous	Prkce	NM_011104.2
Endogenous	Prkcq	NM_008859.2
Endogenous	Prkdc	NM_011159.2
Endogenous	Pros1	NM_011173.2
Endogenous	Psen2	NM_001128605.1
Endogenous	Psmb8	NM_010724.2
Endogenous	Pten	NM_008960.2
Endogenous	Ptger3	NM_011196.2
Endogenous	Ptger4	NM_008965.1
Endogenous	Ptgs2	NM_011198.3
Endogenous	Ptms	NM_026988.2
Endogenous	Ptpn6	NM_013545.2
Endogenous	Ptprc	NM_011210.3
Endogenous	Pttg1	NM_001131054.1
Endogenous	Ptx3	NM_008987.3
Endogenous	Pycard	NM_023258.4
Endogenous	Rab6b	NM_173781.4
Endogenous	Rab7	NM_009005.2
Endogenous	Rac1	NM_009007.2
Endogenous	Rac2	NM_009008.3
Endogenous	Rad1	NM_011232.2
Endogenous	Rad17	NM_001044371.1
Endogenous	Rad50	NM_009012.2
Endogenous	Rad51	NM_011234.4
Endogenous	Rad51b	NM_009014.3
Endogenous	Rad51c	NM_053269.3
Endogenous	Rad9a	NM_011237.2
Endogenous	Rag1	NM_009019.2
Endogenous	Rala	NM_019491.5
Endogenous	Ralb	NM_022327.5
Endogenous	Rapgef3	NM_001177810.1
Endogenous	Rb1	NM_009029.2
Endogenous	Rb1cc1	NM_009826.4
Endogenous	Rbfox3	NM_001024931.2
Endogenous	Rela	NM_009045.4
Endogenous	Relb	NM_009046.2
Endogenous	Reln	NM_011261.2
Endogenous	Rgl1	NM_016846.3
Endogenous	Rhoa	NM_016802.4
Endogenous	Ripk1	NM_009068.3
Endogenous	Ripk2	NM_138952.3
Endogenous	Rnf8	NM_021419.2
Endogenous	Rpa1	NM_026653.2
Endogenous	Rpl28	NM_009081.2
Endogenous	Rpl29	NM_009082.2
Endogenous	Rpl36al	NM_025589.4
Endogenous	Rpl9	NM_011292.2
Endogenous	Rps10	NM_025963.3
Endogenous	Rps2	NM_008503.5
Endogenous	Rps21	NM_025587.2
Endogenous	Rps3	NM_012052.2
Endogenous	Rps9	NM_029767.2
Endogenous	Rrm2	NM_009104.1
Endogenous	Rsad2	NM_021384.2
Endogenous	Rtn4rl1	NM_177708.4
Endogenous	S100a10	NM_009112.2
Endogenous	S100b	NM_009115.3
Endogenous	S1pr3	NM_010101.3
Endogenous	S1pr4	NM_010102.2
Endogenous	S1pr5	NM_053190.2
Endogenous	Sall1	NM_021390.3
Endogenous	Sell	XM_006496716.1
Endogenous	Serpina3n	NM_009252.2
Endogenous	Serpinb2	NM_001174170.1
Endogenous	Serpine1	NM_008871.2
Endogenous	Serpinf1	NM_011340.3
Endogenous	Serping1	NM_009776.3
Endogenous	Sesn1	NM_001013370.2
Endogenous	Sesn2	NM_144907.1
Endogenous	Setd1a	NM_178029.3
Endogenous	Setd1b	NM_001040398.1
Endogenous	Setd2	NM_001081340.2
Endogenous	Setd7	NM_080793.5
Endogenous	Setdb1	NM_018877.2
Endogenous	Sftpd	NM_009160.2
Endogenous	Sh2d1a	NR_132588.1
Endogenous	Shank3	NM_021423.3
Endogenous	Siglec1	NM_011426.3
Endogenous	Siglecf	NM_145581.1
Endogenous	Sin3a	NM_001110350.1
Endogenous	Sirt1	NM_019812.2
Endogenous	Slamf8	NM_029084.3
Endogenous	Slamf9	NM_029612.4
Endogenous	Slc10a6	NM_029415.2
Endogenous	Slc17a6	NM_080853.3
Endogenous	Slc17a7	NM_182993.2
Endogenous	Slc1a3	NM_148938.3
Endogenous	Slc2a1	NM_011400.3
Endogenous	Slc2a5	NM_019741.3
Endogenous	Slc44a1	NM_001159633.1
Endogenous	Slc6a1	NM_178703.4
Endogenous	Slco2b1	NM_175316.3
Endogenous	Slfn8	NM_181545.4
Endogenous	Smarca4	NM_011417.2
Endogenous	Smarca5	NM_053124.2
Endogenous	Smarcd1	NM_031842.1
Endogenous	Smc1a	NM_019710.2
Endogenous	Snca	NM_009221.2
Endogenous	Socs3	NM_007707.2
Endogenous	Sod2	NM_013671.3
Endogenous	Sox10	XM_128139.6
Endogenous	Sox4	NM_009238.2
Endogenous	Sox9	NM_011448.4
Endogenous	Sphk1	NM_011451.3
Endogenous	Spib	NM_019866.1
Endogenous	Spint1	NM_016907.3
Endogenous	Spp1	NM_009263.3
Endogenous	Sqstm1	NM_011018.2
Endogenous	Srgn	NM_011157.2
Endogenous	Srxn1	NM_029688.4
Endogenous	St3gal6	NM_018784.2
Endogenous	St8sia6	NM_145838.1
Endogenous	Stat1	NM_009283.3
Endogenous	Steap4	NM_054098.3
Endogenous	Stmn1	NM_019641.3
Endogenous	Stx18	NM_026959.2
Endogenous	Sumo1	NM_009460.1
Endogenous	Suv39h1	NM_011514.2
Endogenous	Suv39h2	NM_022724.4
Endogenous	Suz12	NM_199196.1
Endogenous	Syk	NM_001198977.1
Endogenous	Syn2	NM_013681.1
Endogenous	Syp	NM_009305.2
Endogenous	Tarbp2	NM_001253795.1
Endogenous	Tbc1d4	NM_001081278.2
Endogenous	Tbr1	NM_009322.3
Endogenous	Tbx21	NM_019507.2
Endogenous	Tcirg1	NM_001136091.1
Endogenous	Tcl1	NM_009337.3
Endogenous	Tert	NM_009354.1
Endogenous	Tet1	NM_027384.1
Endogenous	Tfg	NM_001252443.1
Endogenous	Tgfa	NM_031199.2
Endogenous	Tgfb1	NM_011577.1
Endogenous	Tgfbr1	NM_009370.2
Endogenous	Tgm1	NM_001161714.1
Endogenous	Tgm2	NM_009373.3
Endogenous	Tie1	NM_011587.2
Endogenous	Timeless	NM_011589.1
Endogenous	Timp1	NM_011593.2
Endogenous	Tle3	NM_009389.2
Endogenous	Tlr2	NM_011905.2
Endogenous	Tlr4	NM_021297.2
Endogenous	Tlr7	NM_133211.3
Endogenous	Tm4sf1	NM_008536.3
Endogenous	Tmc7	NM_172476.4
Endogenous	Tmcc3	NM_172051.2
Endogenous	Tmem100	NM_026433.2
Endogenous	Tmem119	NM_146162.2
Endogenous	Tmem144	NM_027495.4
Endogenous	Tmem173	NM_028261.1
Endogenous	Tmem204	NM_001001183.1
Endogenous	Tmem206	NM_025864.3
Endogenous	Tmem37	NM_019432.2
Endogenous	Tmem64	NM_181401.3
Endogenous	Tmem88b	NM_001033394.3
Endogenous	Tnf	NM_013693.2
Endogenous	Tnfrsf10b	NM_020275.3
Endogenous	Tnfrsf11b	NM_008764.3
Endogenous	Tnfrsf12a	NM_001161746.1
Endogenous	Tnfrsf13c	NM_028075.2
Endogenous	Tnfrsf17	NM_011608.1
Endogenous	Tnfrsf1a	NM_011609.2
Endogenous	Tnfrsf1b	NM_011610.3
Endogenous	Tnfrsf25	NM_033042.3
Endogenous	Tnfrsf4	NM_011659.2
Endogenous	Tnfsf10	NM_009425.2
Endogenous	Tnfsf12	NM_011614.3
Endogenous	Tnfsf13b	NM_033622.1
Endogenous	Tnfsf4	NM_009452.2
Endogenous	Tnfsf8	NM_009403.2
Endogenous	Top2a	NM_011623.2
Endogenous	Topbp1	NM_176979.5
Endogenous	Tpd52	NM_001025262.1
Endogenous	Tpsb2	NM_010781.3
Endogenous	Tradd	NM_001033161.2
Endogenous	Traf1	NM_009421.3
Endogenous	Traf2	NM_009422.2
Endogenous	Traf3	NM_011632.3
Endogenous	Traf6	NM_009424.2
Endogenous	Trat1	NM_198297.3
Endogenous	Trem1	NM_021406.5
Endogenous	Trem2	NM_031254.2
Endogenous	Trem3	NM_021407.3
Endogenous	Trim47	NM_001205081.1
Endogenous	Trp53	NM_011640.1
Endogenous	Trp53bp2	NM_173378.2
Endogenous	Trp73	NM_011642.3
Endogenous	Trpa1	NM_177781.4
Endogenous	Trpm4	NM_175130.4
Endogenous	Tspan18	NM_183180.2
Endogenous	Ttr	NM_013697.4
Endogenous	Tubb3	NM_023279.2
Endogenous	Tubb4a	NM_009451.3
Endogenous	Txnrd1	NM_015762.2
Endogenous	Tyrobp	NM_011662.2
Endogenous	Ugt8a	NM_011674.4
Endogenous	Ulk1	NM_009469.3
Endogenous	Ung	NM_001040691.1
Endogenous	Uty	NM_009484.2
Endogenous	Vamp7	NM_011515.4
Endogenous	Vav1	NM_011691.4
Endogenous	Vegfa	NM_001025250.3
Endogenous	Vim	NM_011701.4
Endogenous	Vps4a	NM_126165.1
Endogenous	Vps4b	NM_009190.2
Endogenous	Was	NM_009515.2
Endogenous	Wdr5	NM_080848.2
Endogenous	Xcl1	NM_008510.1
Endogenous	Xiap	NM_009688.2
Endogenous	Xrcc6	NM_010247.2
Endogenous	Zbp1	NM_021394.2
Endogenous	Zfp367	NM_175494.4
Housekeeping	Aars	NM_146217.4
Housekeeping	Asb10	NM_080444.4
Housekeeping	Ccdc127	NM_024201.3
Housekeeping	Cnot10	NM_153585.5
Housekeeping	Csnk2a2	NM_009974.3
Housekeeping	Fam104a	NM_138598.5
Housekeeping	Gusb	NM_010368.1
Housekeeping	Lars	NM_134137.2
Housekeeping	Mto1	NM_026658.2
Housekeeping	Supt7l	NM_028150.1
Housekeeping	Tada2b	NM_001170454.1
Housekeeping	Tbp	NM_013684.3
Housekeeping	Xpnpep1	NM_133216.3
Negative	NEG_A	ERCC_00096.1
Negative	NEG_B	ERCC_00041.1
Negative	NEG_C	ERCC_00019.1
Negative	NEG_D	ERCC_00076.1
Negative	NEG_E	ERCC_00098.1
Negative	NEG_F	ERCC_00126.1
Negative	NEG_G	ERCC_00144.1
Negative	NEG_H	ERCC_00154.1
Positive	POS_A	ERCC_00117.1
Positive	POS_B	ERCC_00112.1
Positive	POS_C	ERCC_00002.1
Positive	POS_D	ERCC_00092.1
Positive	POS_E	ERCC_00035.1
Positive	POS_F	ERCC_00034.1
