# Supplementary material for: Rejuvenation of the aged brain immune cell landscape in mice through p16-positive senescent cell clearance
Source: Nat Commun. 2022 Sep 27;13:5671. doi: 10.1038/s41467-022-33226-8 (PMC9515187; doi:10.1038/s41467-022-33226-8)
Supplement: Supplementary file 3 — Supplementary Dataset 2 [file 41467_2022_33226_MOESM3_ESM.xlsx]

## Sheet: Primers
Target Gene	Source	Identifier
Ccl2	Integrated DNA Technologies	Cat# Mm.PT.58.42151692
Ccl3	Integrated DNA Technologies	Cat# Mm.PT.58.29283216
Ccl4	Integrated DNA Technologies	Cat# Mm.PT.58.5219433
Cd74	Integrated DNA Technologies	Cat# Mm.PT.58.28622968
Gdf15	Integrated DNA Technologies	Cat# Mm.PT.58.13112185
Hprt	Integrated DNA Technologies	Cat# Mm.PT.39a.22214828
Mmp9	Integrated DNA Technologies	Cat# Mm.PT.58.10100097
p16Ink4a	Integrated DNA Technologies	Cat# Mm.PT.58.42804808
p21	Integrated DNA Technologies	Cat# Mm.PT.58.5884610
Spp1	Integrated DNA Technologies	Cat# Mm.PT.58.43709208
Tnfa	Integrated DNA Technologies	Cat# Mm.PT.58.12575861
