# Supplementary material for: Rejuvenation of the aged brain immune cell landscape in mice through p16-positive senescent cell clearance
Source: Nat Commun. 2022 Sep 27;13:5671. doi: 10.1038/s41467-022-33226-8 (PMC9515187; doi:10.1038/s41467-022-33226-8)
Supplement: Supplementary file 4 — Supplementary Dataset 3 [file 41467_2022_33226_MOESM4_ESM.xlsx]

## Sheet: MassCytometryPanel
Marker	Type or State Marker	Identity	Clone/ID	Label	Cell Location	Antibody per Test (uL)	Scale	Min	Max	Extra Neg. Decades	Width Basis	Positive Decades
CD103	Type, State	Dendritic cells; Activated immune cells	2E7	114Cd	Surface	1	ArcSinh	-1	1500	0	-5000	3.18
CD11b	Type, State	Myeloid	M1/70	171Yb	Surface	0.25	ArcSinh	-1	8000	0	-5000	3.9
CD11c	Type, State	Dendritic cells; Myeloid activation	N418	142Nd	Surface	1	ArcSinh	-1	1500	0	-5000	3.18
CD171	Type	Neuronal; Low expression on other brain cells	2C2	147Sm	Surface	0.5	ArcSinh	-1	20000	0	-5000	4.3
CD19	Type	B-cells	6D5	166Er	Surface	0.5	ArcSinh	-1	1500	0	-5000	3.18
CD206	Type, State	Border macrophages; Myeloid activation	C068C2	169Tm	Surface	1	ArcSinh	-1	8000	0	-5000	3.9
CD31	Type, State	Vascular; Vascular-associated	390	165Ho	Surface	1	ArcSinh	-1	8000	0	-5000	3.9
CD38	Type, State	Border macrophages; Myeloid activation	90	116Cd	Surface	1	ArcSinh	-1	1500	0	-5000	3.18
CD3e	Type	T-cell	145-2C11	152Sm	Surface	0.25	ArcSinh	-1	2000	0	-5000	3.3
CD4	Type	Helper T-cell; Low expression on other immune cells	RM4-5	145Nd	Surface	0.5	ArcSinh	-1	1500	0	-5000	3.18
CD44	State	Glia activation; Memory and effector T-cells; Neuronal	IM7	111Cd	Surface	1	ArcSinh	-1	1500	0	-5000	3.18
CD45	Type	Immune	30-F11	089Y	Surface	0.5	ArcSinh	-1	3000	0	-5000	3.48
CD8a	Type	Cytotoxic T-cell	53-6.7	168Er	Surface	0.25	ArcSinh	-1	1500	0	-5000	3.18
CENPB	State	Chromosome organization; Senescence	EPR362	160Gd	Intracellular	1	ArcSinh	-1	2000	0	-5000	3.3
CX3CR1	Type, State	Myeloid; Homeostatic	SA011F11	164Dy	Surface	0.5	ArcSinh	-1	3000	0	-5000	3.48
GFAP	Type	Astrocyte	GA5	143Nd	Intracellular	0.5	ArcSinh	-1	50000	0	-5000	4.7
Hmgb2	State	Chromatin regulation; Immune activation	EPR6302	106Cd	Intracellular	1	ArcSinh	-1	3000	0	-5000	3.48
I-A/I-E	State	Antigen presentation; Activation	M5/114.15.2	209Bi	Surface	0.5	ArcSinh	-1	40000	0	-5000	4.6
Ki-67	State	Cell cycle-related	B56	162Dy	Intracellular	1	ArcSinh	-1	1500	0	-5000	3.18
Ly6C	Type	Monocytes; Neutrophils; Endothelial cells	HK1.4	175Lu	Surface	0.25	ArcSinh	-1	20000	0	-5000	4.3
Ly6G	Type	Neutrophils	1A8	161Dy	Surface	0.25	ArcSinh	-1	3000	0	-5000	3.48
MBP	Type	Oligodendrocytes/myelin	MBP101	146Nd	Surface	1	ArcSinh	-1	10000	0	-5000	4
MOG	Type	Oligodendrocytes/myelin	PA5-95602	173Yb	Surface	1	ArcSinh	-1	10000	0	-5000	4
NES	Type, State	Neural progenitors; Myeloid activation	ab6142	158Gd	Intracellular	1	ArcSinh	-1	3000	0	-5000	3.48
NeuN	Type	Neuronal	EPR12763	153Eu	Intracellular	1.25	ArcSinh	-1	30000	0	-5000	4.48
p21	State	Cell-cycle arrest; Senescence	F-5	159Tb	Intracellular	1	ArcSinh	-1	2000	0	-5000	3.3
SOX2	Type	Progenitor	S9072	150Nd	Intracellular	1	ArcSinh	-1	30000	0	-5000	4.48
SYP	Type	Neuronal	EP1098Y	149Sm	Intracellular	0.5	ArcSinh	-1	50000	0	-5000	4.7
