# Supplementary material for: Rejuvenation of the aged brain immune cell landscape in mice through p16-positive senescent cell clearance
Source: Nat Commun. 2022 Sep 27;13:5671. doi: 10.1038/s41467-022-33226-8 (PMC9515187; doi:10.1038/s41467-022-33226-8)
Supplement: Supplementary file 8 — Source data [file 41467_2022_33226_MOESM8_ESM.xlsx]

## Sheet: Fig1_F-HIP_SigAnyFRegion
Gene	VY.vs.VO_Pval	VY.vs.VO_FDR	VY.vs.VO.Beta	YV_MN	OV_MN	OV_MN_ratio	region	sex
Tmem173	0.000702227	0.0103254	2.0457	20.862	36.4117	1.74536	HIP	F
Ncf1	0.000673326	0.0103254	1.78489	43.376	71.5083	1.64857	HIP	F
C4a	4.63593e-07	0.000125788	1.68037	399.144	1905.97	4.77514	HIP	F
Rapgef3	0.00068242	0.0103254	1.62976	297.862	374.992	1.25894	HIP	F
Tgfb1	0.000182481	0.00380872	1.62827	70.618	103.09	1.45983	HIP	F
Ms4a4a	0.000230541	0.0043642	1.60519	20.94	39.09	1.86676	HIP	F
Serpina3n	6.24876e-06	0.000423874	1.58335	203.474	384.437	1.88937	HIP	F
Il1b	0.00384019	0.0351226	1.57538	11.696	21.1283	1.80646	HIP	F
Man2b1	9.52301e-05	0.00250056	1.57371	485.07	611.79	1.26124	HIP	F
Igsf6	0.00206697	0.0227617	1.52375	20.41	37.2767	1.82639	HIP	F
C1qb	7.54448e-07	0.00015353	1.50609	1099.95	2053.3	1.86673	HIP	F
Osmr	4.44811e-05	0.0015722	1.47051	74.25	123.097	1.65787	HIP	F
Ltbr	0.00132318	0.0163192	1.46433	58.212	87.0717	1.49577	HIP	F
Olfml3	0.000258471	0.00467544	1.45483	241.108	326.723	1.35509	HIP	F
C1qc	2.86762e-06	0.00025936	1.45085	1035.16	1802.38	1.74117	HIP	F
C3ar1	1.68029e-07	6.8388e-05	1.44573	68.698	141.743	2.06328	HIP	F
Tlr7	0.00151647	0.01789	1.43222	25.274	40.8883	1.6178	HIP	F
Grn	9.83555e-05	0.00250192	1.39982	599.208	728.018	1.21497	HIP	F
Lag3	5.21366e-05	0.00160861	1.38739	60.764	106.902	1.75929	HIP	F
cdkn2a	0.00552149	0.0432163	1.37395	8.572	14.8383	1.73102	HIP	F
Dock2	0.00116612	0.0148391	1.3707	80.534	141.578	1.75799	HIP	F
Fcgr3	4.35507e-05	0.0015722	1.36346	95.038	150.438	1.58293	HIP	F
Siglecf	0.00116671	0.0148391	1.34564	13.816	24.115	1.74544	HIP	F
Tyrobp	2.30383e-06	0.000234414	1.34519	342.918	687.827	2.00581	HIP	F
Hmox1	0.00217799	0.0233275	1.34238	55.3	77.55	1.40235	HIP	F
C1qa	5.94818e-06	0.000423874	1.33734	584.532	1082.6	1.85208	HIP	F
Ccl5	0.000707134	0.0103254	1.32318	10.22	24.6333	2.41031	HIP	F
Cxcl10	0.000663529	0.0103254	1.31266	14.752	37.1067	2.51537	HIP	F
Gna15	0.000191718	0.00390147	1.30845	48.66	69.5567	1.42944	HIP	F
Csf3r	0.00110651	0.0145274	1.30718	52.712	81.5033	1.5462	HIP	F
Ifi30	1.50694e-05	0.000749178	1.3033	79.684	128.993	1.61881	HIP	F
Ccl3	1.51919e-05	0.000749178	1.30209	23.776	61.8267	2.60038	HIP	F
Tnfrsf1a	0.00432556	0.0378603	1.28754	127.292	177.93	1.39781	HIP	F
Pros1	0.000177555	0.00380341	1.28298	147.438	197.898	1.34225	HIP	F
Lilrb4a	7.62436e-05	0.00214008	1.21888	36.746	92.6517	2.52141	HIP	F
b2m	4.76785e-05	0.0015722	1.21136	1952.7	2913.92	1.49226	HIP	F
Fcgr2b	0.000115795	0.00277228	1.21006	132.45	237.352	1.79201	HIP	F
Mapt	0.00293114	0.0284042	1.19846	1662.91	1857.86	1.11723	HIP	F
Vav1	0.00146492	0.017536	1.18878	86.718	116.798	1.34688	HIP	F
pdcd1	0.0025727	0.0265086	1.18618	10.94	20.5433	1.87782	HIP	F
Irak2	0.00475251	0.040815	1.18277	238.682	278.04	1.1649	HIP	F
Ctss	1.34152e-05	0.000749178	1.17776	995.536	1723.55	1.73128	HIP	F
ly86	7.26324e-06	0.000454791	1.17717	378.07	599.562	1.58585	HIP	F
Trem2	4.14317e-05	0.0015722	1.17608	186.652	330.638	1.77142	HIP	F
Plcg2	0.000839938	0.0117881	1.15761	136.906	179.54	1.31141	HIP	F
Fcer1g	3.50956e-05	0.0015722	1.14896	121.644	188.567	1.55015	HIP	F
Mpeg1	4.82863e-05	0.0015722	1.13656	299.818	549.647	1.83327	HIP	F
Gpr34	2.05185e-06	0.000234414	1.13639	297.642	423.287	1.42213	HIP	F
Bcl2a1a	8.84059e-05	0.00239875	1.13432	70.346	146.47	2.08214	HIP	F
Atf3	0.00506417	0.0417617	1.12462	18.336	35.285	1.92436	HIP	F
Cd68	1.56462e-05	0.000749178	1.10979	143.04	283.828	1.98426	HIP	F
Slamf9	0.000880571	0.0121489	1.10594	26.594	47.715	1.7942	HIP	F
Gbp2	0.000766209	0.010942	1.08596	62.242	101.843	1.63625	HIP	F
Mafb	1.59859e-06	0.000216875	1.06554	338.814	466	1.37539	HIP	F
Ifitm3	0.000936447	0.0127045	1.05441	290.238	466.215	1.60632	HIP	F
Cd84	0.000146559	0.0033357	1.04345	84.798	148.365	1.74963	HIP	F
Csf1	0.000162811	0.00358185	1.03873	437.758	575.263	1.31411	HIP	F
cenpb	0.00609745	0.0462646	1.00632	828.662	945.39	1.14086	HIP	F
Lamp2	0.00278641	0.0278065	0.992186	2059.52	2474.25	1.20137	HIP	F
Fcgr1	0.00201449	0.0227617	0.959447	90.404	124.66	1.37892	HIP	F
Gsn	0.0061383	0.0462646	0.957792	635.322	881.992	1.38826	HIP	F
Tgm1	0.00182802	0.0212573	0.956211	7.08	14.64	2.0678	HIP	F
Irf8	0.00599905	0.0460682	0.951358	56.26	81.0233	1.44016	HIP	F
Ly9	0.00476342	0.040815	0.910106	22.882	41.9467	1.83317	HIP	F
Psmb8	0.00298365	0.0285728	0.868161	109.05	146.667	1.34495	HIP	F
CD274	0.00263828	0.0268445	0.867643	53.106	69.85	1.31529	HIP	F
Clec7a	0.000108271	0.00267068	0.866211	12.628	69.9083	5.53598	HIP	F
Lcn2	5.08245e-08	4.13711e-05	0.849169	23.638	98.765	4.17823	HIP	F
Casp1	0.0053593	0.0427693	0.837277	62.978	106.477	1.6907	HIP	F
Lgmn	0.00280913	0.0278065	0.799242	1341.94	1612.1	1.20132	HIP	F
C3	0.0019944	0.0227617	0.781411	36.09	99.05	2.74453	HIP	F
Vim	0.00130102	0.0162927	0.77005	456.832	771.775	1.68941	HIP	F
Mvp	0.00659542	0.0492509	0.743324	80.722	114.507	1.41853	HIP	F
Ccl2	0.00144105	0.0175077	0.710626	25.922	42.5817	1.64268	HIP	F
Hpgds	0.00665553	0.0492509	0.70928	102.648	122.922	1.19751	HIP	F
Msn	0.00313981	0.0297187	0.709191	80.884	114.31	1.41326	HIP	F
Itgb5	5.33568e-05	0.00160861	0.706306	792.534	1016.56	1.28267	HIP	F
Tubb4a	0.00513043	0.0417617	0.679379	1198.17	1398.6	1.16727	HIP	F
Mertk	0.00322909	0.0300157	0.663146	467.726	559.07	1.19529	HIP	F
Fbln5	0.00324495	0.0300157	0.662283	48.408	92.5383	1.91163	HIP	F
Itgav	0.00569468	0.0441473	0.487603	465.116	560.963	1.20607	HIP	F
Csnk2a2	0.00511244	0.0417617	0.422872	1035.23	1110.73	1.07293	HIP	F
Grin2b	0.00206925	0.0227617	-0.244066	5581.05	5118.02	0.917035	HIP	F
Map2k1	0.00410399	0.0363114	-0.316213	5507.81	5115.34	0.928742	HIP	F
Hrk	0.00283531	0.0278065	-0.347038	236.876	202.36	0.854287	HIP	F
Hsd11b1	0.00492583	0.0413364	-0.401406	920.386	717.632	0.779707	HIP	F
Gria1	0.00526566	0.0424381	-0.448755	6844.4	6083.02	0.888759	HIP	F
Jun	7.15931e-05	0.00208132	-0.525319	1818.02	1581.42	0.869859	HIP	F
Cyp7b1	0.0049155	0.0413364	-0.531115	546.818	479.62	0.877111	HIP	F
Rpa1	0.00550226	0.0432163	-0.56247	855.554	766.407	0.895802	HIP	F
Tnfrsf25	0.00232066	0.0242182	-0.590999	539.114	433.9	0.804839	HIP	F
Atp6v1a	0.000710345	0.0103254	-0.599346	7041.7	6286.98	0.892822	HIP	F
Ppp3cb	0.00024841	0.00459559	-0.618412	5782.7	5090.82	0.880353	HIP	F
Snca	1.3098e-06	0.000213235	-0.624898	4104.04	3347.51	0.815664	HIP	F
Rtn4rl1	0.00103667	0.0138336	-0.667428	760.41	641.343	0.843418	HIP	F
Fgf13	5.61406e-06	0.000423874	-0.706944	4841.03	3905.92	0.806838	HIP	F
Bag4	0.000147525	0.0033357	-0.852507	1685.86	1477.36	0.876327	HIP	F
Casp3	0.00672668	0.049329	-0.868945	156.49	124.763	0.797261	HIP	F
Sox4	0.000207483	0.00407792	-0.936257	207.412	167.873	0.809371	HIP	F
Traf3	0.000305122	0.00528446	-0.948141	499.604	420.307	0.84128	HIP	F
Hdac1	0.00391014	0.0353651	-0.950779	349.074	298.738	0.855802	HIP	F
Fyn	0.00211554	0.0229607	-1.10047	1836.49	1673.6	0.911304	HIP	F
Tada2b	0.00231893	0.0242182	-1.22045	818.784	737.642	0.900899	HIP	F
Vps4b	0.00399779	0.0357605	-1.44552	335.51	285.97	0.852344	HIP	F
Hdac2	0.000609501	0.00992268	-1.46834	1381.12	1216.96	0.881144	HIP	F
Kdm1a	4.21502e-05	0.0015722	-1.63179	1283.97	1163.29	0.906013	HIP	F
Ly6a	0.00697951	0.050726	1.03816	279.09	378.328	1.35558	HIP	F
Srgn	0.00736022	0.0530196	1.10313	169.95	219.897	1.29389	HIP	F
Csf2rb	0.00755637	0.0539552	1.25605	22.518	34.6083	1.53692	HIP	F
Ptprc	0.00839175	0.0588869	0.844359	64.822	90.41	1.39474	HIP	F
Apc	0.00945446	0.0630814	-0.457958	5343.13	5029.15	0.941237	HIP	F
Cd14	0.00973697	0.064371	0.946798	30.7	45.8	1.49186	HIP	F
Mmp12	0.0110323	0.0707112	0.998535	10.7	34.8817	3.25997	HIP	F
Mag	0.0113021	0.0718746	0.545025	226.966	392.268	1.72831	HIP	F
Rela	0.0114927	0.0725199	0.647102	171.582	201.96	1.17705	HIP	F
Ptpn6	0.0120121	0.0752142	0.990929	60.732	86.295	1.42091	HIP	F
Nod1	0.0128465	0.0798251	0.968702	54.312	76.1867	1.40276	HIP	F
Bag3	0.0135368	0.0816219	0.405654	98.408	144.323	1.46658	HIP	F
Casp8	0.0155987	0.0913478	1.04771	56.628	71.3667	1.26027	HIP	F
Ash2l	0.0158934	0.0924085	-1.0165	640.722	588.637	0.918708	HIP	F
Gusb	0.0163762	0.0945406	0.970269	102.222	125.312	1.22588	HIP	F
Dlg1	0.0165119	0.0946529	0.40612	1038.95	1207.83	1.16254	HIP	F
Bad	0.0177068	0.0994024	-1.18882	438.696	392.547	0.894803	HIP	F
Cd86	0.0178433	0.0994825	0.897059	41.314	53.6667	1.29899	HIP	F
Rag1	0.0182862	0.101258	0.801144	6.594	11.9633	1.81428	HIP	F
Ifih1	0.0190987	0.105043	0.798761	121.05	153.3	1.26642	HIP	F
Spp1	0.019535	0.106721	0.455236	278.3	740.703	2.66153	HIP	F
C5ar1	0.0214473	0.114105	0.969496	32.498	42.555	1.30947	HIP	F
Fcrls	0.0229658	0.119071	0.762879	260.664	316.883	1.21568	HIP	F
Pmp22	0.0252976	0.124801	0.424054	158.892	224.22	1.41115	HIP	F
P2rx7	0.0259237	0.126	0.847344	211.068	250.003	1.18447	HIP	F
Tlr2	0.0262002	0.126195	0.846515	13.278	22.5283	1.69667	HIP	F
Apoe	0.0281114	0.133048	0.751548	5865.35	6954.43	1.18568	HIP	F
Msr1	0.0281132	0.133048	1.0395	14.044	23.0683	1.64258	HIP	F
Cst7	0.0287796	0.133866	1.02421	9.706	15.265	1.57274	HIP	F
Fen1	0.028728	0.133866	0.651877	134.036	152.313	1.13636	HIP	F
Csf1r	0.0305881	0.140307	0.511928	658.052	738.87	1.12281	HIP	F
Pex14	0.0309745	0.140307	-0.815717	494.196	456.665	0.924056	HIP	F
Tmem119	0.0311985	0.140307	0.51637	364.778	411.873	1.12911	HIP	F
Abcc3	0.0345355	0.150331	0.743514	20.478	29.6067	1.44578	HIP	F
S1pr3	0.0344864	0.150331	0.606461	153.254	175.327	1.14403	HIP	F
Itgam	0.0370134	0.158063	0.657569	114.034	141.73	1.24287	HIP	F
Plp1	0.0378697	0.158897	0.429191	10046.5	14937.6	1.48685	HIP	F
Tgfbr1	0.0390262	0.16291	0.650074	616.194	684.762	1.11128	HIP	F
Btk	0.0395387	0.164207	0.713729	30.154	37.2533	1.23544	HIP	F
Mobp	0.0400311	0.165408	0.455627	3576.06	5854.2	1.63705	HIP	F
Bcas1	0.041252	0.168931	0.400267	1377.39	2100.16	1.52474	HIP	F
Plxnb3	0.0424407	0.172733	0.510902	161.2	220.765	1.36951	HIP	F
Gpr62	0.0450842	0.180781	0.582771	118.864	158.3	1.33177	HIP	F
Gjb1	0.0459916	0.18262	0.37826	124.61	218.353	1.75229	HIP	F
Sumo1	0.0467102	0.183682	-0.693423	4252.83	3953.64	0.929648	HIP	F
Pik3cg	0.0517275	0.194936	0.872651	41.134	53.2933	1.2956	HIP	F
Oas1g	0.0549256	0.202305	0.779479	19.968	28.2117	1.41284	HIP	F
Slc44a1	0.0560425	0.204568	0.433322	1349.58	1576.86	1.1684	HIP	F
Fa2h	0.0569414	0.206001	0.432448	74.432	110.098	1.47918	HIP	F
Clic4	0.0593426	0.209718	0.3807	541.584	700.962	1.29428	HIP	F
Trim47	0.0593679	0.209718	1.06376	69.552	87.0317	1.25132	HIP	F
Mog	0.0599063	0.210056	0.465398	424.024	652.185	1.53809	HIP	F
Myrf	0.0606426	0.210056	0.382663	614.082	815.768	1.32844	HIP	F
Hps4	0.0622928	0.211115	0.867357	114.264	130.673	1.14361	HIP	F
Padi2	0.0614761	0.211115	0.538517	293.836	357.12	1.21537	HIP	F
Ddx58	0.0628705	0.211474	0.454626	117.998	137.118	1.16204	HIP	F
Plxdc2	0.063215	0.211707	0.428914	802.856	890.005	1.10855	HIP	F
Stat1	0.0637803	0.211907	0.425831	226.73	264.85	1.16813	HIP	F
Itgax	0.0658106	0.216007	0.726001	8.638	16.5	1.91016	HIP	F
Serping1	0.0657731	0.216007	0.574136	99.126	134.013	1.35195	HIP	F
Hspb1	0.069818	0.225523	0.489505	119.662	157.563	1.31674	HIP	F
Slco2b1	0.0707761	0.226818	0.598436	155.236	179.297	1.15499	HIP	F
Timp1	0.0713481	0.226865	0.58844	8.364	12.5433	1.49968	HIP	F
Il21r	0.0738692	0.233967	1.03648	15.596	23.3717	1.49857	HIP	F
Il10rb	0.0741639	0.23399	0.910083	245.802	283.415	1.15302	HIP	F
Inpp5d	0.0782036	0.241309	0.707358	47.754	56.7733	1.18887	HIP	F
Xiap	0.0782624	0.241309	-0.399591	2485.35	2304.44	0.92721	HIP	F
Bmi1	0.0794795	0.241491	-0.491235	808.214	763.097	0.944177	HIP	F
Ccl4	0.0802076	0.24188	0.753853	13.074	18.4783	1.41336	HIP	F
Ch25h	0.0834851	0.248926	0.919429	9.938	14.6883	1.478	HIP	F
Maff	0.0852898	0.251543	0.848141	16.464	23.2217	1.41045	HIP	F
Tmem37	0.0850719	0.251543	0.895217	23.83	30.615	1.28473	HIP	F
Lair1	0.0881706	0.257243	0.530029	147.954	167.693	1.13342	HIP	F
Cx3cr1	0.0947211	0.269591	0.417412	790.954	883.33	1.11679	HIP	F
Nfkb2	0.0939499	0.269591	0.784282	28.06	37.19	1.32537	HIP	F
Cox5b	0.097856	0.277543	-0.805237	10897	10279.7	0.943349	HIP	F
Tlr4	0.0987285	0.27808	0.796792	47.21	60.15	1.27409	HIP	F
Plekhb1	0.103211	0.284792	0.308749	4096.62	5338.58	1.30317	HIP	F
Tcirg1	0.108924	0.296535	0.805882	110.486	134.395	1.2164	HIP	F
Sox10	0.10947	0.297028	0.399604	187.146	239.617	1.28037	HIP	F
Rbfox3	0.110666	0.299277	0.544284	3172.57	3394.24	1.06987	HIP	F
Gpr84	0.115843	0.307067	0.8682	15.982	22.9533	1.4362	HIP	F
Xrcc6	0.126371	0.326558	-0.402787	226.038	209.898	0.928598	HIP	F
Axl	0.14266	0.352964	0.645154	315.178	349.543	1.10903	HIP	F
Erbb3	0.144341	0.356041	0.451204	106.464	142.097	1.33469	HIP	F
Tet1	0.145631	0.358137	-0.218227	307.802	272.887	0.886566	HIP	F
Dlx1	0.146681	0.359633	-0.291124	198.774	174.033	0.875534	HIP	F
Dock1	0.148748	0.363607	0.449426	345.096	386.297	1.11939	HIP	F
Irak4	0.149936	0.365064	0.537818	78.014	90.1833	1.15599	HIP	F
Gba	0.161099	0.379002	0.410044	217.788	227.86	1.04625	HIP	F
S100b	0.166044	0.38507	0.185615	1152.3	1473.91	1.2791	HIP	F
Gal3st1	0.167771	0.38578	0.388167	85.076	102.108	1.2002	HIP	F
Il2rg	0.167453	0.38578	0.682752	38.13	48.09	1.26121	HIP	F
Lamp1	0.167567	0.38578	0.340686	4348.95	4746.46	1.0914	HIP	F
Rb1cc1	0.170388	0.38854	-0.364363	1340.69	1301.12	0.970487	HIP	F
Egr1	0.180195	0.398603	0.250299	1876.99	2460.71	1.31099	HIP	F
Mgmt	0.181016	0.399207	-0.587634	41.406	35.3033	0.852614	HIP	F
Bin1	0.187979	0.406925	0.489733	1885.18	1969.56	1.04476	HIP	F
Serpine1	0.19234	0.414192	0.46759	15.09	20.5383	1.36106	HIP	F
Map2k4	0.204628	0.427095	-0.288624	2709.18	2586.96	0.954889	HIP	F
Tmem88b	0.213742	0.442713	0.274338	232.36	294.252	1.26636	HIP	F
S1pr5	0.226717	0.464855	0.364823	67.148	86.8117	1.29284	HIP	F
Cnp	0.23638	0.470191	0.246212	4114.24	5063.15	1.23064	HIP	F
Asb2	0.253689	0.490505	0.377048	16.154	19.3017	1.19485	HIP	F
Lars	0.265416	0.503696	0.584861	717.486	743.02	1.03559	HIP	F
Il1rn	0.267374	0.50497	0.623924	9.33	12.765	1.36817	HIP	F
Sqstm1	0.272195	0.511701	0.427979	2107.18	2172.9	1.03119	HIP	F
Hif1a	0.273434	0.512845	-0.120803	2450.69	2341.14	0.955299	HIP	F
Hcar2	0.28129	0.521572	0.478882	14.624	18.5867	1.27097	HIP	F
Bcl2l2	0.283224	0.523964	0.371807	1808.43	1883.03	1.04125	HIP	F
Cyp27a1	0.288183	0.529469	0.152194	44.33	56.8967	1.28348	HIP	F
Msh2	0.293978	0.534148	-0.230243	493.756	474.735	0.961477	HIP	F
Cln3	0.296683	0.536667	-0.324093	199.612	188.383	0.943748	HIP	F
Cd33	0.311035	0.552799	0.438998	63.482	70.7767	1.11491	HIP	F
Myc	0.323887	0.570657	0.389922	96.28	103.097	1.0708	HIP	F
Tmem144	0.333037	0.580411	0.288027	220.354	232.43	1.0548	HIP	F
Slfn8	0.342448	0.589865	0.342616	33.644	39.8083	1.18322	HIP	F
Fabp5	0.347058	0.594747	-0.529049	1752.12	1672.99	0.954836	HIP	F
Was	0.350734	0.597639	0.574467	17.424	20.8083	1.19423	HIP	F
S100a10	0.355874	0.602032	0.327028	615.282	678.517	1.10277	HIP	F
Atg5	0.366024	0.614316	-0.309036	745.14	731.127	0.981194	HIP	F
Cd72	0.374063	0.618788	0.315969	22.746	33.3967	1.46824	HIP	F
Tmcc3	0.380621	0.62591	0.18599	611.682	664.033	1.08559	HIP	F
Slamf8	0.399176	0.646465	0.380977	12.612	15.375	1.21908	HIP	F
Cotl1	0.40308	0.650701	0.156657	1084.66	1125.77	1.0379	HIP	F
Brd2	0.41704	0.659167	-0.30213	1885.49	1844.45	0.978234	HIP	F
dcx	0.448414	0.683537	-0.173917	213.166	195.86	0.918814	HIP	F
Asph	0.451083	0.68504	-0.0997566	3935.14	3729.91	0.947846	HIP	F
Lacc1	0.456542	0.689185	0.371963	111.494	117.77	1.05629	HIP	F
Tfg	0.475185	0.705181	0.105412	1584.07	1619.41	1.02231	HIP	F
Lig1	0.484155	0.714064	0.131782	84.492	90.2567	1.06823	HIP	F
Ninj2	0.528931	0.744301	0.2048	29.364	32.455	1.10526	HIP	F
Csk	0.541066	0.74882	0.121908	365.952	376.94	1.03003	HIP	F
Agt	0.559609	0.76047	-0.0788524	125.784	109.803	0.872952	HIP	F
Cd70	0.571256	0.767915	-0.129468	15.594	11.0017	0.705506	HIP	F
Il3ra	0.602665	0.801584	-0.251441	16.32	15.2183	0.932496	HIP	F
Lyn	0.621043	0.817193	0.0899504	92.382	96.62	1.04587	HIP	F
Gria4	0.625833	0.818831	0.0612789	1109.61	1198.36	1.07998	HIP	F
Irak3	0.630918	0.821708	-0.164024	41.268	38.22	0.926141	HIP	F
B3gnt5	0.654922	0.846235	-0.0568475	24.026	19.1283	0.796151	HIP	F
Relb	0.659798	0.847123	0.109896	179.818	183.527	1.02062	HIP	F
Nfe2l2	0.666352	0.852847	0.130467	67.26	69.9033	1.0393	HIP	F
Smc1a	0.680907	0.859316	-0.078345	749.784	739.627	0.986453	HIP	F
Cd109	0.778773	0.943335	0.0924005	120.688	124.425	1.03096	HIP	F
Cd244	0.787061	0.947733	0.116034	12.84	13.5017	1.05153	HIP	F
Myd88	0.791102	0.951193	-0.136799	74.308	72.4917	0.975557	HIP	F
Irf1	0.806404	0.952316	0.073686	155.042	157.73	1.01734	HIP	F
Fkbp5	0.819481	0.957655	0.052485	235.826	239.347	1.01493	HIP	F
Kcnk13	0.819092	0.957655	0.0612317	62.46	64.92	1.03939	HIP	F
Camk4	0.857613	0.963029	0.034428	1055.54	1090.28	1.03292	HIP	F
Chn2	0.847679	0.963029	0.0201712	210.312	239.418	1.1384	HIP	F
Gpr183	0.839003	0.963029	-0.13671	31.274	30.11	0.962781	HIP	F
Irf7	0.84467	0.963029	0.0617795	32.696	33.9283	1.03769	HIP	F
Jarid2	0.859453	0.963029	0.0480931	327.174	332.298	1.01566	HIP	F
Kif2c	0.865071	0.963029	0.0884225	9.202	9.58833	1.04198	HIP	F
Ncaph	0.847955	0.963029	-0.0796206	27.446	26.7433	0.974398	HIP	F
Prdx1	0.84961	0.963029	-0.0662367	233.834	231.32	0.989249	HIP	F
Rad51b	0.850694	0.963029	-0.104996	13.36	12.84	0.961078	HIP	F
Rnf8	0.860224	0.963029	-0.0516596	397.18	393.687	0.991205	HIP	F
Slc1a3	0.850042	0.963029	-0.0517219	7529.42	7435.83	0.98757	HIP	F
Syk	0.839705	0.963029	-0.0887483	57.178	55.9217	0.978028	HIP	F
Top2a	0.874344	0.963029	-0.0664723	27.252	26.17	0.960296	HIP	F
Casp4	0.911454	0.969453	0.0474246	29.936	30.5033	1.01895	HIP	F
Ccdc127	0.928254	0.972456	0.0402621	1324.34	1327.11	1.00209	HIP	F
H2afx	0.94181	0.978159	0.0185437	859.102	861.09	1.00231	HIP	F
Rrm2	0.939222	0.978159	-0.0462285	20.492	20.1617	0.98388	HIP	F
Ets2	0.961264	0.98607	0.009832	1032.49	1034.34	1.0018	HIP	F
Prkar2b	0.974009	0.98607	-0.00434304	680.858	677.238	0.994684	HIP	F

## Sheet: Fig1_M-HIP_SigAnyMRegion
Gene	VY.vs.VO_Pval	VY.vs.VO_FDR	VY.vs.VO.Beta	YV_MN	OV_MN	OV_MN_ratio	region	sex
Myd88	0.000465963	0.0186978	2.62819	49.078	83.9733	1.71102	HIP	M
Ccl7	0.00270863	0.037201	2.55673	8.066	20.5567	2.54856	HIP	M
Ccl5	0.00501021	0.0468771	2.48497	6.938	34.0067	4.90151	HIP	M
Tgm2	0.00260851	0.037201	2.3708	75.308	132.292	1.75667	HIP	M
Csf2rb	0.00314451	0.037201	2.28604	23.442	45.4467	1.93869	HIP	M
Casp8	0.00550126	0.0487182	2.17554	57.264	87.8683	1.53444	HIP	M
Tmem173	0.000230632	0.0164942	2.07741	22.856	38.6467	1.69088	HIP	M
Siglec1	0.00374837	0.0389369	1.99886	7.446	16.6783	2.23991	HIP	M
Irak2	0.0020675	0.033659	1.92525	223.12	287.185	1.28713	HIP	M
Cd163	0.00293416	0.037201	1.92258	28.702	52.4983	1.82908	HIP	M
Zbp1	0.00386314	0.0391125	1.91494	13.634	30.1933	2.21456	HIP	M
Ifitm3	0.00551443	0.0487182	1.91352	276.616	595.975	2.15452	HIP	M
Il10rb	0.00588978	0.0499404	1.90777	219.32	298.167	1.35951	HIP	M
Rac2	0.000816968	0.0241686	1.90701	18.87	32.9517	1.74625	HIP	M
Oas1g	0.0012365	0.0279586	1.89535	20.73	40.775	1.96696	HIP	M
Cflar	0.000255021	0.0164942	1.86181	234.788	309.922	1.32001	HIP	M
b2m	0.000233668	0.0164942	1.8466	1478.77	2944.07	1.99089	HIP	M
Socs3	0.00145568	0.0303827	1.83288	19.314	33.395	1.72906	HIP	M
Osmr	4.28608e-06	0.00116296	1.77208	80.036	138.9	1.73547	HIP	M
Tgfb1	0.00377889	0.0389369	1.74955	67.636	102.527	1.51586	HIP	M
Slfn8	0.00409025	0.040114	1.74839	23.268	54.725	2.35194	HIP	M
Gbp2	0.00123009	0.0279586	1.73487	43.578	106.843	2.45177	HIP	M
Il3ra	0.00322491	0.037201	1.68135	8.34	15.7067	1.88329	HIP	M
Pros1	0.00273745	0.037201	1.67578	134.186	200.095	1.49118	HIP	M
Mtor	0.00341577	0.0382141	1.66776	792	936.843	1.18288	HIP	M
Gpr84	0.00112857	0.0279586	1.62979	12.12	25.2067	2.07976	HIP	M
Was	0.00245082	0.0369438	1.60328	14.138	23.5833	1.66808	HIP	M
Apoe	0.00134099	0.0287253	1.59823	5102.35	7418.38	1.45391	HIP	M
Pilra	0.000240643	0.0164942	1.59658	8.494	16.2033	1.90762	HIP	M
S1pr3	1.27723e-06	0.00103967	1.57712	125.136	182.537	1.45871	HIP	M
Hmox1	0.00352431	0.0386682	1.57029	47.644	73.6717	1.54629	HIP	M
Il1rl2	0.000652998	0.0216287	1.52789	17.73	29.4733	1.66234	HIP	M
Lacc1	0.00373316	0.0389369	1.52539	89.196	114.933	1.28855	HIP	M
Irak1	0.00032421	0.0164942	1.51955	206.048	256.23	1.24355	HIP	M
Cd33	0.000831354	0.0241686	1.51862	51.174	76.4083	1.49311	HIP	M
Ifih1	0.000770188	0.0241128	1.51822	101.52	162.818	1.60381	HIP	M
CD274	0.00241562	0.0369438	1.51737	52.624	81.9067	1.55645	HIP	M
C4a	1.28566e-05	0.00261632	1.51608	434.624	1794.12	4.12799	HIP	M
Tm4sf1	0.00553909	0.0487182	1.51384	233.55	316.553	1.3554	HIP	M
Rsad2	0.00133453	0.0287253	1.50707	43.822	82.8917	1.89155	HIP	M
Cryba4	0.00194729	0.033659	1.50435	14.46	26.6067	1.84002	HIP	M
Epg5	0.000664272	0.0216287	1.47915	462.358	553.97	1.19814	HIP	M
Ltbr	0.000408244	0.0186978	1.47139	60.778	89.7767	1.47712	HIP	M
Slamf9	0.000536539	0.0198519	1.46996	19.842	47.915	2.41483	HIP	M
Tlr4	0.00193386	0.033659	1.44498	37.88	61.3467	1.6195	HIP	M
P2rx7	0.00120434	0.0279586	1.42875	193.014	258.665	1.34014	HIP	M
Itgam	4.08637e-06	0.00116296	1.42401	88.164	148.142	1.6803	HIP	M
Btk	0.000212142	0.0164942	1.41757	25.088	39.1883	1.56203	HIP	M
Lag3	0.00323454	0.037201	1.35956	58.398	103.61	1.7742	HIP	M
Ccr5	0.00175366	0.0324427	1.35505	39.8	57.52	1.44523	HIP	M
Fgd2	0.0032047	0.037201	1.35112	27.716	39.1567	1.41278	HIP	M
Trpa1	0.00158759	0.0323074	1.34652	16.248	26.55	1.63405	HIP	M
Cdk6	0.00394008	0.0391125	1.34365	22.078	33.7817	1.53011	HIP	M
Gusb	0.000482375	0.0186978	1.29373	87.098	117.885	1.35348	HIP	M
Rps10	0.0011996	0.0279586	1.28689	621.926	763.882	1.22825	HIP	M
Plcg2	0.00105	0.027571	1.27504	157.788	204.747	1.29761	HIP	M
Tgm1	0.000609661	0.0215767	1.22473	7.122	16.805	2.35959	HIP	M
Man2b1	0.00568578	0.0487182	1.20616	456.328	553.452	1.21284	HIP	M
Ly9	0.000323625	0.0164942	1.2003	19.138	44.2817	2.31381	HIP	M
ly86	0.00303941	0.037201	1.18123	322.586	544.84	1.68898	HIP	M
Irf1	0.00168997	0.0323552	1.16922	150.208	192.86	1.28395	HIP	M
Ctss	0.00192298	0.033659	1.13394	863.038	1563.97	1.81217	HIP	M
Fcer1g	0.00170918	0.0323552	1.11526	114.15	179.11	1.56908	HIP	M
Grn	0.00199458	0.033659	1.0947	585.806	686.54	1.17196	HIP	M
C1qb	0.00266362	0.037201	1.05868	1029.31	1699.46	1.65106	HIP	M
Vav1	0.00342707	0.0382141	1.00005	99.682	124.987	1.25385	HIP	M
C1qa	0.00299407	0.037201	0.984772	532.308	899.07	1.689	HIP	M
Tmem119	0.00283464	0.037201	0.982596	327.616	417.233	1.27354	HIP	M
Itgb5	7.50095e-05	0.0122115	0.982534	641.354	952.992	1.48591	HIP	M
Ccnd1	0.000314837	0.0164942	0.962005	608.924	802.317	1.3176	HIP	M
Mpeg1	0.00559271	0.0487182	0.945478	285.046	492.873	1.7291	HIP	M
Tmem144	0.00428177	0.0414924	0.927263	216.058	254.935	1.17994	HIP	M
Tyrobp	0.00257051	0.037201	0.922263	345.376	581.845	1.68467	HIP	M
Lamp2	0.00359918	0.0386682	0.89204	1954.59	2327.46	1.19077	HIP	M
Mafb	0.000104534	0.0141817	0.853896	314.128	416.052	1.32447	HIP	M
Lgmn	0.00163801	0.0323552	0.848448	1163.78	1450.58	1.24643	HIP	M
Vim	0.000260876	0.0164942	0.824421	521.708	858.888	1.6463	HIP	M
Mvp	0.000264595	0.0164942	0.810225	84.508	121.333	1.43576	HIP	M
Itgav	0.00549219	0.0487182	0.774762	369.088	521.382	1.41262	HIP	M
Dst	0.000885096	0.0248437	0.767501	881.274	1095.04	1.24256	HIP	M
Cx3cr1	0.00322895	0.037201	0.682065	734.356	885.302	1.20555	HIP	M
Fgf13	0.00294702	0.037201	-0.380284	4692.2	4189.19	0.892797	HIP	M
Grin2b	0.00392493	0.0391125	-0.39982	5788.08	5029.55	0.86895	HIP	M
Tspan18	0.00566662	0.0487182	-0.466266	242.442	207.882	0.857449	HIP	M
Suz12	0.00220446	0.0345082	-0.625821	1137.35	1035.99	0.910884	HIP	M
Tfg	0.00220248	0.0345082	-0.724492	1814.17	1571.25	0.866095	HIP	M
Rad51c	0.00317261	0.037201	-0.790364	71.266	53.885	0.756111	HIP	M
Gria2	0.00512632	0.0474185	-0.835805	10852.3	8879.99	0.818257	HIP	M
Pms2	0.0032448	0.037201	-1.06205	483.762	419.82	0.867823	HIP	M
Prkar2a	0.000971706	0.0263656	-1.08821	961.77	831.04	0.864074	HIP	M
Fyn	0.00498264	0.0468771	-1.40887	1892.86	1684.32	0.889829	HIP	M
Brd4	0.0036103	0.0386682	-1.87608	1090.21	908.932	0.83372	HIP	M
Tada2b	0.000444981	0.0186978	-2.14412	855.506	712.953	0.83337	HIP	M
C1qc	0.00689667	0.0558738	0.917812	1036.66	1522.01	1.46818	HIP	M
Csf1	0.0082559	0.0612304	0.8295	464.434	574.242	1.23643	HIP	M
Ch25h	0.00887603	0.0621722	1.17575	6.002	12.0767	2.01211	HIP	M
Irf8	0.010101	0.0668473	1.10116	50.204	78.8667	1.57092	HIP	M
Clec7a	0.0107277	0.0682215	0.660936	10.864	54.57	5.02301	HIP	M
Csf3r	0.0109579	0.0691452	1.05297	52.746	75.9383	1.4397	HIP	M
C3	0.0112347	0.0698093	1.31559	30.212	136.212	4.50853	HIP	M
Bcl2a1a	0.011727	0.0717726	1.14454	54.522	131.332	2.40878	HIP	M
Psmb8	0.0136014	0.0790827	1.53926	105.06	171.755	1.63483	HIP	M
C3ar1	0.0164222	0.086803	1.15187	72.382	130.58	1.80404	HIP	M
Ncf1	0.0166594	0.0871466	1.01213	61.574	77.5267	1.25908	HIP	M
Fcgr2b	0.0182806	0.0924248	1.38936	118.616	239.062	2.01543	HIP	M
Csf1r	0.0191552	0.0938718	0.58339	661.412	753.512	1.13925	HIP	M
Trem2	0.0256826	0.113414	0.747984	201.23	292.805	1.45508	HIP	M
Ccl3	0.0262466	0.113642	0.677587	19.374	39.175	2.02204	HIP	M
Uty	0.0269885	0.115624	0.110256	316.916	351.672	1.10967	HIP	M
Cd84	0.0296272	0.120412	0.843303	77.176	128.55	1.66567	HIP	M
Hcar2	0.0336443	0.132127	1.1678	8.28	17.9433	2.16707	HIP	M
Atf3	0.0343499	0.133147	0.805283	16.792	28.9283	1.72274	HIP	M
Fcgr1	0.0343135	0.133147	1.42064	87.436	138.158	1.58011	HIP	M
Fcgr3	0.0352261	0.133774	0.94905	80.078	118.64	1.48156	HIP	M
Irak3	0.0366469	0.135395	0.712026	30.712	43.9433	1.43082	HIP	M
Mmp12	0.0367596	0.135395	0.824071	8	27.9567	3.49458	HIP	M
Casp1	0.042612	0.148231	0.513161	53.11	79.77	1.50198	HIP	M
Tlr2	0.046182	0.150368	0.670721	10.424	17.7533	1.70312	HIP	M
Stat1	0.0476534	0.152716	0.723451	217.764	282.527	1.2974	HIP	M
Msn	0.054711	0.166175	0.551819	87.448	113.457	1.29742	HIP	M
Gna15	0.0550554	0.166599	0.787635	53.356	65.935	1.23576	HIP	M
Bin1	0.0709093	0.193692	0.689255	1920.12	2038.87	1.06185	HIP	M
Sox4	0.0790869	0.204371	-0.920336	220.278	181.412	0.823558	HIP	M
Ddx58	0.0832013	0.211643	0.906383	112.73	150.85	1.33815	HIP	M
Cxcl10	0.111828	0.251864	0.919274	19.568	35.2233	1.80005	HIP	M
Itgax	0.111747	0.251864	0.571234	8.774	14.96	1.70504	HIP	M
Irf7	0.114454	0.254603	0.697405	31.912	45.8233	1.43593	HIP	M
Cd86	0.13132	0.280562	0.615146	41.056	49.5267	1.20632	HIP	M
Cyp27a1	0.137837	0.289994	0.212817	36.686	54.2583	1.47899	HIP	M
Rad51	0.171901	0.330799	0.268614	22.814	27.325	1.19773	HIP	M
Cd68	0.222337	0.396022	0.376142	175.446	223.163	1.27198	HIP	M
Cd8a	0.253151	0.43937	0.731222	5.704	7.73833	1.35665	HIP	M
Igsf6	0.280393	0.470598	0.500397	22.866	28.405	1.24224	HIP	M
Tet1	0.297105	0.489562	-0.125516	290.682	270.6	0.930914	HIP	M
Cd109	0.486215	0.652025	0.20431	128.582	136.845	1.06426	HIP	M
S100a10	0.54492	0.701843	0.21201	611.652	652.647	1.06702	HIP	M
Cd70	0.600554	0.750924	0.134495	7.696	12.4667	1.61989	HIP	M
mstn	0.81834	0.904574	-0.0742593	17.366	16.7983	0.967312	HIP	M
Tnfrsf12a	0.910843	0.951616	0.0203367	89.664	92.5833	1.03256	HIP	M
Top2a	0.910992	0.951616	-0.0387448	28.454	27.8233	0.977836	HIP	M
Rrm2	0.952673	0.974216	0.0283155	18.946	19.1483	1.01068	HIP	M

## Sheet: Fig1_F-SVZ_SigAnyFRegion
Gene	VY.vs.VO_Pval	VY.vs.VO_FDR	VY.vs.VO.Beta	YV_MN	OV_MN	OV_MN_ratio	region	sex
Grn	1.91447e-10	1.11312e-08	3.02471	520.984	799.317	1.53424	SVZ	F
Lag3	6.77414e-11	6.89269e-09	2.99114	65.9	165.37	2.50941	SVZ	F
Ccl4	2.10787e-07	4.76613e-06	2.85714	10.704	31.1867	2.91355	SVZ	F
C4a	1.50583e-11	2.45149e-09	2.82862	341.122	2877.6	8.43569	SVZ	F
Atf3	3.22138e-08	8.74067e-07	2.81613	30.03	72.4717	2.41331	SVZ	F
Fcer1g	3.49637e-12	1.42302e-09	2.74538	143.2	303.108	2.11668	SVZ	F
Mmp12	4.89102e-08	1.28429e-06	2.73349	9.826	76.0233	7.73696	SVZ	F
Tgm1	4.00032e-10	1.80903e-08	2.63498	9.004	29.8367	3.31371	SVZ	F
Hmox1	4.77089e-07	9.70877e-06	2.60377	44.934	88.0917	1.96047	SVZ	F
Itgax	2.68289e-07	5.90235e-06	2.57271	11.838	39.6983	3.35347	SVZ	F
Tyrobp	8.30173e-12	2.04231e-09	2.56479	448.42	1106.03	2.46651	SVZ	F
C1qa	3.75261e-11	5.09104e-09	2.53453	699.022	1642.96	2.35038	SVZ	F
C1qc	8.23926e-11	7.45195e-09	2.52843	1259.54	2596.59	2.06155	SVZ	F
Ccl3	1.11674e-10	8.26387e-09	2.50368	25.342	98.5067	3.88709	SVZ	F
Csf3r	2.08526e-07	4.76613e-06	2.46842	62.76	117.128	1.86629	SVZ	F
C1qb	6.18837e-11	6.89269e-09	2.44774	1441.81	2991.24	2.07464	SVZ	F
Trem2	1.73427e-10	1.08592e-08	2.38491	239.728	531.71	2.21797	SVZ	F
Tlr2	4.75152e-07	9.70877e-06	2.36519	11.346	37.1917	3.27795	SVZ	F
Cd84	1.62008e-10	1.08592e-08	2.34894	103.914	247.012	2.37708	SVZ	F
C3ar1	1.00359e-11	2.04231e-09	2.33729	73.104	191.195	2.61538	SVZ	F
Mpeg1	2.24777e-10	1.14355e-08	2.30375	371.532	877.923	2.36298	SVZ	F
Clec7a	2.49108e-12	1.42302e-09	2.29528	13.456	165.237	12.2798	SVZ	F
Ptprc	2.92878e-08	8.22077e-07	2.28004	58.986	128.082	2.17139	SVZ	F
Lilrb4a	2.56799e-09	1.04517e-07	2.27667	27.422	131.845	4.808	SVZ	F
Serpina3n	1.86695e-08	5.4275e-07	2.22702	35.82	290.348	8.10576	SVZ	F
Igsf6	3.28618e-05	0.000393375	2.2228	23.852	48.4567	2.03156	SVZ	F
b2m	1.76575e-09	7.56486e-08	2.2216	1741.77	3504.63	2.01211	SVZ	F
Fcgr1	1.73308e-08	5.42588e-07	2.21607	95.906	175.028	1.825	SVZ	F
Fcgr2b	9.69235e-09	3.43025e-07	2.1866	129.572	319.132	2.46297	SVZ	F
Gusb	4.18901e-06	6.81971e-05	2.17611	105.098	156.883	1.49273	SVZ	F
Gpr84	0.000376711	0.0030974	2.17	18.004	35.4283	1.9678	SVZ	F
Ctss	2.43002e-10	1.16355e-08	2.16468	1276.02	2614.09	2.04863	SVZ	F
Ptpn6	3.24053e-06	5.49539e-05	2.14823	74.502	129.92	1.74385	SVZ	F
Tlr7	1.40053e-05	0.000196557	2.14675	24.294	47.6983	1.96338	SVZ	F
Cd68	1.11086e-10	8.26387e-09	2.13893	274.704	546.048	1.98777	SVZ	F
Tgfb1	5.14938e-06	8.21882e-05	2.12847	77.446	119.893	1.54809	SVZ	F
Osmr	1.48355e-07	3.55178e-06	2.12689	45.24	115.89	2.56167	SVZ	F
Dock2	5.61162e-06	8.6186e-05	2.1263	91.818	186.513	2.03134	SVZ	F
Vav1	9.78714e-07	1.90961e-05	2.11224	99.208	152.655	1.53874	SVZ	F
Slamf9	1.17432e-07	2.89666e-06	2.10653	39.57	79.8	2.01668	SVZ	F
C5ar1	1.46677e-05	0.000198992	2.0933	31.522	53.2367	1.68887	SVZ	F
Bcl2a1a	4.21011e-09	1.55774e-07	2.09179	79.012	219.392	2.77669	SVZ	F
ly86	2.22568e-10	1.14355e-08	2.0825	487.216	879.05	1.80423	SVZ	F
pdcd1	3.84857e-06	6.39334e-05	2.06155	12.728	29.4183	2.31131	SVZ	F
Hcar2	7.05702e-05	0.000736464	2.04169	10.392	27.2867	2.62574	SVZ	F
Fcgr3	8.71817e-08	2.21769e-06	2.02805	119.286	201.69	1.69081	SVZ	F
Cd14	2.51232e-06	4.35113e-05	2.0199	34.994	67.2083	1.92057	SVZ	F
Il21r	0.00132203	0.00867849	1.99649	18.734	33.7117	1.79949	SVZ	F
Fcrls	1.00871e-06	1.90961e-05	1.98754	220.584	367.053	1.66401	SVZ	F
Ch25h	0.000622973	0.00448761	1.97996	6.072	16.3017	2.68473	SVZ	F
Trim47	0.0012218	0.00815203	1.95225	64.594	96.6733	1.49663	SVZ	F
Csf1	1.16546e-08	3.79473e-07	1.91331	337.112	590.392	1.75132	SVZ	F
Ly9	1.00876e-06	1.90961e-05	1.85871	29.436	68.3717	2.32272	SVZ	F
Tcirg1	0.000824937	0.00570581	1.82936	127.528	181.802	1.42558	SVZ	F
Ncf1	0.000613196	0.00445662	1.80142	63.652	92.045	1.44607	SVZ	F
Psmb8	2.87258e-07	6.15337e-06	1.80053	93.878	171.893	1.83103	SVZ	F
Pik3cg	0.000345876	0.0028781	1.75478	47.776	72.2267	1.51178	SVZ	F
Siglecf	6.24072e-05	0.000695883	1.75443	19.524	32.9517	1.68775	SVZ	F
Cst7	0.000534735	0.00395704	1.7419	8.774	18.2283	2.07754	SVZ	F
Casp4	0.000320693	0.00274783	1.74125	19.568	40.3983	2.06451	SVZ	F
Irf8	1.42882e-05	0.000197129	1.68491	82.556	126.413	1.53124	SVZ	F
Rapgef3	0.000515689	0.00388677	1.67498	332.262	411.532	1.23858	SVZ	F
Asb2	2.37733e-05	0.000297715	1.64623	26.302	40.045	1.52251	SVZ	F
Tnfrsf1a	0.000503871	0.00383318	1.63303	130.316	194.542	1.49285	SVZ	F
Il2rg	0.00222569	0.0125813	1.62631	36.512	60.2367	1.64978	SVZ	F
Man2b1	6.98879e-05	0.000736464	1.61333	554.656	684.567	1.23422	SVZ	F
Cd33	0.000889527	0.00603396	1.58795	62.082	88.4683	1.42502	SVZ	F
Pros1	1.19219e-05	0.000176444	1.58025	147.258	209.41	1.42206	SVZ	F
Apoe	4.51676e-05	0.000525234	1.57188	6330.12	8607.96	1.35984	SVZ	F
Slamf8	0.00152114	0.00959849	1.56886	15.902	27.28	1.71551	SVZ	F
Itgam	1.96027e-05	0.000261583	1.54766	131.886	197.072	1.49426	SVZ	F
Olfml3	0.000132747	0.00126372	1.54115	255.14	345.835	1.35547	SVZ	F
Tgfbr1	2.44927e-05	0.000302076	1.5226	624.996	785.595	1.25696	SVZ	F
S1pr5	2.00432e-05	0.000263147	1.5205	98.658	180.612	1.83068	SVZ	F
Plxnb3	1.10198e-06	1.99336e-05	1.49882	257.776	432.52	1.67789	SVZ	F
Slco2b1	6.62452e-05	0.000728697	1.49863	166.486	226.74	1.36192	SVZ	F
Gpr34	1.85825e-08	5.4275e-07	1.48699	360.412	524.822	1.45617	SVZ	F
Btk	0.000126204	0.00123771	1.47504	35.488	50.16	1.41344	SVZ	F
Mapt	0.000428047	0.00344981	1.47041	1703.47	1942.65	1.14041	SVZ	F
Gna15	5.68395e-05	0.000642603	1.44593	58.456	81.5483	1.39504	SVZ	F
Timp1	9.16021e-05	0.000932051	1.43895	7.29	17.51	2.40192	SVZ	F
Axl	0.00236076	0.0131705	1.43385	303.978	380.355	1.25126	SVZ	F
Hps4	0.00346732	0.0180923	1.42886	129.626	156.658	1.20854	SVZ	F
Mafb	1.01526e-08	3.44342e-07	1.41642	350.844	519.912	1.48189	SVZ	F
Csf1r	1.18677e-06	2.10008e-05	1.39536	716.624	936.91	1.30739	SVZ	F
Abcc3	0.000303372	0.00262708	1.38345	36.266	53.2517	1.46836	SVZ	F
Plcg2	0.000140005	0.00130993	1.36581	102.01	152.312	1.49311	SVZ	F
Nfkb2	0.00550665	0.0260605	1.36309	34.412	50.28	1.46112	SVZ	F
S100a10	0.000780078	0.005474	1.3176	702.172	956.945	1.36284	SVZ	F
Erbb3	0.000158721	0.00145167	1.31608	195.978	299.912	1.53033	SVZ	F
Gsn	0.000386161	0.00314335	1.30524	870.086	1206.24	1.38634	SVZ	F
Padi2	6.85384e-05	0.000736464	1.29665	321.432	473.808	1.47405	SVZ	F
Cx3cr1	1.34673e-05	0.000195756	1.27842	904.548	1187.47	1.31278	SVZ	F
Itgb5	3.03374e-09	1.17593e-07	1.2721	843.504	1246.99	1.47834	SVZ	F
Slfn8	0.00142212	0.00926083	1.25999	34.202	56.8717	1.66282	SVZ	F
Cd86	0.00148356	0.00950882	1.25786	54.754	72.075	1.31634	SVZ	F
Csf2rb	0.00752589	0.0344162	1.25678	27.106	39.2033	1.4463	SVZ	F
Bin1	0.00197254	0.0115514	1.24228	1630.84	1844.87	1.13124	SVZ	F
Irak4	0.00202429	0.0117698	1.23983	66.696	94.75	1.42062	SVZ	F
Inpp5d	0.0034368	0.0180488	1.23922	51.964	67.765	1.30408	SVZ	F
P2rx7	0.00236227	0.0131705	1.20633	206.526	261.957	1.2684	SVZ	F
Cxcl10	0.00154907	0.00969958	1.20148	18.502	38.9633	2.1059	SVZ	F
Mobp	5.49761e-06	8.60588e-05	1.19099	8736.83	14691.8	1.68159	SVZ	F
Gal3st1	0.000176228	0.00157637	1.19011	134.336	186.557	1.38873	SVZ	F
Nod1	0.00301557	0.0164743	1.18488	67.202	93.9583	1.39815	SVZ	F
CD274	0.000115188	0.00114346	1.18007	54.13	76.9033	1.42072	SVZ	F
Srgn	0.00451118	0.0223908	1.17915	162.336	215.725	1.32888	SVZ	F
Prdx1	0.00212016	0.0121536	1.17572	257.206	301.83	1.1735	SVZ	F
Msn	1.37877e-05	0.000196557	1.15792	91.776	146.352	1.59466	SVZ	F
Lair1	0.000635735	0.00453937	1.15726	189.828	232.927	1.22704	SVZ	F
Ifi30	7.45584e-05	0.000768235	1.15588	94.89	138.622	1.46087	SVZ	F
S1pr3	0.000262123	0.00229428	1.14306	106.924	148.527	1.38909	SVZ	F
Gbp2	0.000494558	0.00383071	1.13362	66.202	107.542	1.62445	SVZ	F
Cd109	0.00207876	0.0120008	1.10914	35.936	80.7933	2.24826	SVZ	F
Tubb4a	4.16265e-05	0.000491072	1.08924	1408.73	1730.07	1.2281	SVZ	F
Vim	2.5218e-05	0.00030638	1.0881	302.162	747.183	2.47279	SVZ	F
Ly6a	0.00502506	0.0243476	1.08588	344.482	448.282	1.30132	SVZ	F
C3	7.01555e-05	0.000736464	1.07081	34.804	121.082	3.47896	SVZ	F
Bcas1	6.67534e-06	0.000100625	1.03956	3008.22	4885.39	1.62401	SVZ	F
Ninj2	0.00333154	0.0177246	1.03372	36.08	51.6817	1.43242	SVZ	F
Mag	2.10744e-05	0.000272295	1.02971	567.23	879.535	1.55058	SVZ	F
Irak3	0.00544248	0.0259075	1.02004	62.19	81.145	1.30479	SVZ	F
Serpine1	0.00751271	0.0344162	1.01059	33.078	44.8533	1.35599	SVZ	F
Dock1	0.0046349	0.0228655	0.933416	437.79	523.36	1.19546	SVZ	F
Myrf	5.65713e-05	0.000642603	0.932172	1050.19	1541.5	1.46783	SVZ	F
cenpb	0.0103507	0.0455429	0.932073	952.184	1060.3	1.11355	SVZ	F
Gjb1	2.26595e-05	0.0002882	0.924042	294.98	523.983	1.77634	SVZ	F
Nfe2l2	0.00507371	0.0244378	0.912988	64.984	83.4817	1.28465	SVZ	F
Rela	0.000829793	0.00570581	0.897432	208.782	250.912	1.20179	SVZ	F
Slc44a1	0.000346503	0.0028781	0.888161	1762.23	2228.07	1.26434	SVZ	F
Ifitm3	0.00437778	0.0221622	0.88281	269.386	416.723	1.54694	SVZ	F
Mog	0.00108608	0.00730635	0.866796	1027.53	1452.47	1.41356	SVZ	F
Gpr62	0.00447815	0.0223866	0.860043	188.916	247.115	1.30807	SVZ	F
Irf1	0.00842358	0.0378828	0.846292	79.188	110.06	1.38986	SVZ	F
Tmem88b	0.000569194	0.00417409	0.841238	443.162	632.948	1.42825	SVZ	F
Kcnk13	0.00429541	0.0219903	0.826628	112.74	145.95	1.29457	SVZ	F
Cotl1	0.000131699	0.00126372	0.821536	675.996	891.603	1.31895	SVZ	F
Tmem119	0.00123287	0.008159	0.819874	387.992	462.768	1.19273	SVZ	F
Pmp22	9.49426e-05	0.000954115	0.819578	249.676	375.937	1.5057	SVZ	F
Egr1	0.000133513	0.00126372	0.809552	4767.15	6655.1	1.39603	SVZ	F
Cnp	0.000484578	0.00379276	0.806262	7903.24	11010.6	1.39318	SVZ	F
Lyn	0.000142365	0.00131688	0.796013	79.516	117.02	1.47165	SVZ	F
Plxdc2	0.00160923	0.00992361	0.776116	1042.85	1200.54	1.15122	SVZ	F
Fa2h	0.00160635	0.00992361	0.76245	176.64	239.523	1.356	SVZ	F
Hpgds	0.00389581	0.0200708	0.7617	123.838	145.61	1.17581	SVZ	F
Plekhb1	0.00033174	0.00281288	0.752162	7604.43	10630.1	1.39788	SVZ	F
Sox10	0.00448282	0.0223866	0.748587	335.904	434.198	1.29263	SVZ	F
Csk	0.000752767	0.00532828	0.74798	388.532	455.95	1.17352	SVZ	F
Relb	0.00572967	0.0269593	0.740995	122.232	147.238	1.20458	SVZ	F
Fkbp5	0.00476274	0.0232555	0.700611	154.75	201.747	1.30369	SVZ	F
Ccl2	0.00181486	0.0107832	0.692668	20.968	37.2067	1.77445	SVZ	F
Lamp1	0.00793231	0.0358717	0.688806	4754.35	5558.04	1.16904	SVZ	F
Tmcc3	0.00284358	0.0157461	0.684941	769.252	962.045	1.25062	SVZ	F
Plp1	0.00172798	0.0103862	0.683681	23015.6	30807	1.33853	SVZ	F
Clic4	0.0059	0.0276012	0.578064	821.564	1063.57	1.29456	SVZ	F
Cyp27a1	0.000459955	0.00363498	0.559832	80.548	126.773	1.57389	SVZ	F
Dlg1	0.00603586	0.0280754	0.473375	2080.82	2277.66	1.0946	SVZ	F
Lcn2	0.000454996	0.00363105	0.454378	18.974	59.1733	3.11865	SVZ	F
S100b	0.00304024	0.0164984	0.42456	1607.17	2342.79	1.45771	SVZ	F
Grin2b	0.00218126	0.0124164	-0.242585	3815.64	3355.41	0.879385	SVZ	F
Map2k1	0.0016457	0.0100722	-0.352601	5064.46	4626.82	0.913586	SVZ	F
Prkar2b	0.00931924	0.0414528	-0.369839	2629.59	2321.35	0.882781	SVZ	F
Csnk2a2	0.00900349	0.0402684	-0.390563	1011.17	941.438	0.931037	SVZ	F
Tet1	0.0105854	0.0463252	-0.400035	467.532	403.528	0.863103	SVZ	F
Ppp3cb	0.00757467	0.0344457	-0.423251	4345.95	3872.42	0.89104	SVZ	F
Apc	0.00533931	0.0255659	-0.49658	5096.73	4756.27	0.9332	SVZ	F
Dlx1	0.011233	0.0488964	-0.530223	210.3	165.24	0.785735	SVZ	F
Xrcc6	0.0100788	0.0445879	-0.706689	266.142	237.825	0.893602	SVZ	F
Map2k4	0.00317499	0.0171155	-0.719131	1824.14	1519.63	0.83307	SVZ	F
Bmi1	0.0114871	0.0497368	-0.731053	841.38	774.237	0.920199	SVZ	F
H2afx	0.00166483	0.0101132	-0.879043	1062.3	968.065	0.911288	SVZ	F
dcx	0.000498839	0.00383071	-0.894088	336.33	247.362	0.735473	SVZ	F
Rb1cc1	0.00173529	0.0103862	-0.899307	1345.84	1248.18	0.927436	SVZ	F
Msh2	0.000239632	0.00212022	-0.9102	525.574	450.38	0.85693	SVZ	F
Sumo1	0.00477109	0.0232555	-1.02311	3927.23	3485.79	0.887593	SVZ	F
Pex14	0.00341435	0.0180473	-1.15025	471.436	418.513	0.887742	SVZ	F
Ncaph	0.00672537	0.0311048	-1.20742	41.824	31.1683	0.745226	SVZ	F
Ash2l	0.003762	0.0195049	-1.25274	645.694	581.503	0.900587	SVZ	F
Sox4	1.03638e-06	1.91731e-05	-1.37044	224.806	166.932	0.742559	SVZ	F
Ccdc127	0.00438344	0.0221622	-1.37758	1315.37	1220.58	0.927938	SVZ	F
Kdm1a	0.000168317	0.00152234	-1.45926	1149.26	1041.35	0.906099	SVZ	F
Top2a	0.00147987	0.00950882	-1.47322	78.992	55.0117	0.696421	SVZ	F
Hdac2	0.000534511	0.00395704	-1.4872	1413.9	1247.64	0.882408	SVZ	F
Cox5b	0.00184602	0.0108888	-1.62124	12063.2	10820.3	0.896966	SVZ	F
Bad	0.00150961	0.00959849	-1.66158	440.75	376.248	0.853655	SVZ	F
Kif2c	0.00321343	0.0172088	-1.6669	19.158	11.875	0.619845	SVZ	F
Lars	0.00293545	0.016145	-1.68161	757.226	683.81	0.903046	SVZ	F
Rrm2	0.000834142	0.00570581	-2.25796	40.328	24.1933	0.599914	SVZ	F
Snca	0.0119857	0.0512486	-0.27231	2289.73	1960.06	0.856023	SVZ	F
Stat1	0.0122589	0.0517032	0.591379	203.602	256.542	1.26002	SVZ	F
Lamp2	0.0125604	0.052702	0.806339	2409.21	2746.26	1.1399	SVZ	F
Mertk	0.0131913	0.0546618	0.544394	476.34	551.327	1.15742	SVZ	F
Tmem144	0.0152834	0.0619565	0.756823	155.524	187.255	1.20403	SVZ	F
Lgmn	0.0160841	0.064495	0.624327	1759.32	1970.36	1.11995	SVZ	F
Tfg	0.0177174	0.0700096	-0.36766	1602.96	1479.68	0.923093	SVZ	F
Irak2	0.0205769	0.0804018	0.945622	281.88	313.347	1.11163	SVZ	F
Spp1	0.0212421	0.0807993	0.448456	422.488	878.005	2.07818	SVZ	F
Syk	0.0211557	0.0807993	1.06371	53.332	68.39	1.28234	SVZ	F
Atp6v1a	0.0228813	0.0862287	-0.378554	3670.4	3193.72	0.870127	SVZ	F
Irf7	0.0235551	0.0879536	0.749559	32.39	47.3417	1.46161	SVZ	F
Camk4	0.0260058	0.095786	-0.447735	3849.92	3398.09	0.882638	SVZ	F
Il1rn	0.0278507	0.101208	1.28073	12.784	19.835	1.55155	SVZ	F
Atg5	0.0285162	0.102988	-0.777795	777.416	742.147	0.954633	SVZ	F
Ddx58	0.0288849	0.103579	0.540858	92.068	114.815	1.24707	SVZ	F
Ifih1	0.0341232	0.119212	0.715087	119.5	148.372	1.2416	SVZ	F
Xiap	0.0342771	0.119238	-0.486787	2911.18	2690.79	0.924297	SVZ	F
Bag3	0.0371992	0.127228	0.336498	120.714	158.802	1.31552	SVZ	F
Cd244	0.0375461	0.127877	0.930315	12.01	17.315	1.44172	SVZ	F
Ets2	0.0454501	0.146811	0.420685	1131.07	1210.4	1.07013	SVZ	F
Brd2	0.0459398	0.147225	-0.766994	1748.81	1644.62	0.940425	SVZ	F
Itgav	0.0495589	0.155757	0.333781	907.006	972.617	1.07234	SVZ	F
Fyn	0.050032	0.156639	-0.664199	1495.4	1397.09	0.934256	SVZ	F
Cd72	0.0636909	0.189906	0.675992	78.672	101.458	1.28964	SVZ	F
cdkn2a	0.0713101	0.206571	0.855186	10.468	14.3683	1.3726	SVZ	F
Casp1	0.0750946	0.21555	0.511846	34.13	60.7217	1.77913	SVZ	F
Hif1a	0.0810558	0.223659	-0.195846	2493.91	2316.31	0.928787	SVZ	F
Gba	0.0818974	0.225218	0.514251	197.29	209.922	1.06403	SVZ	F
Was	0.0828207	0.226228	1.08975	17.33	23.75	1.37046	SVZ	F
Mvp	0.0892855	0.237511	0.445104	98.598	118.828	1.20518	SVZ	F
Fgf13	0.0911445	0.241667	-0.219917	1801.48	1510.59	0.838525	SVZ	F
Il10rb	0.0969812	0.249514	0.842391	224.768	259.583	1.15489	SVZ	F
Maff	0.0974758	0.249514	0.815132	18.992	25.4867	1.34197	SVZ	F
Lacc1	0.107846	0.269284	0.818938	97.294	111.112	1.14202	SVZ	F
Traf3	0.108468	0.269529	-0.380174	269.504	237.708	0.882022	SVZ	F
Bag4	0.114679	0.277823	-0.314953	1241.84	1164.82	0.937974	SVZ	F
Tlr4	0.129917	0.300433	0.727848	48.698	60.5183	1.24273	SVZ	F
Cln3	0.132456	0.303742	0.472477	221.052	237.422	1.07405	SVZ	F
Ccl5	0.135028	0.306458	0.533372	13.1	18.91	1.44351	SVZ	F
Gria4	0.136664	0.306458	-0.190582	1909.15	1633.14	0.855428	SVZ	F
Gpr183	0.147951	0.321152	0.992633	29.18	37.6317	1.28964	SVZ	F
Sqstm1	0.160099	0.339831	0.551534	2154.63	2239.32	1.03931	SVZ	F
Tada2b	0.162497	0.342675	-0.521121	646.072	611.425	0.946373	SVZ	F
Fbln5	0.172316	0.358055	0.287452	89.706	108.86	1.21352	SVZ	F
Bcl2l2	0.175416	0.360499	-0.472537	1637.06	1542.26	0.942087	SVZ	F
Ltbr	0.175821	0.360499	0.56837	75.31	86.5117	1.14874	SVZ	F
Hsd11b1	0.232016	0.444378	-0.160255	239.168	158.222	0.66155	SVZ	F
Jarid2	0.23995	0.453688	0.323259	466.39	500.833	1.07385	SVZ	F
Rtn4rl1	0.244337	0.45722	-0.216107	369.546	330.993	0.895676	SVZ	F
Casp3	0.268026	0.484829	-0.334778	114.52	102.297	0.893265	SVZ	F
Hspb1	0.269138	0.485762	0.292526	119.042	141.692	1.19027	SVZ	F
Il3ra	0.290268	0.50922	0.514903	11.144	13.4	1.20244	SVZ	F
Rag1	0.30078	0.522037	0.336462	8.1	10.355	1.2784	SVZ	F
Msr1	0.353744	0.574746	0.422702	15.402	19.0717	1.23826	SVZ	F
Serping1	0.373936	0.596943	0.270666	39.408	55.855	1.41735	SVZ	F
Smc1a	0.374006	0.596943	-0.170363	826.574	804.487	0.973278	SVZ	F
Rnf8	0.385604	0.605949	-0.256272	535.408	518.078	0.967633	SVZ	F
Cyp7b1	0.399676	0.61851	-0.148361	253.096	234.325	0.925834	SVZ	F
Rbfox3	0.42604	0.649432	-0.266707	3336.95	3228.32	0.967449	SVZ	F
Il1b	0.472219	0.687632	0.363154	14.054	16.2283	1.15471	SVZ	F
Agt	0.479314	0.694238	-0.0957538	179.246	159.84	0.891735	SVZ	F
Fabp5	0.48608	0.69783	-0.390431	1686.99	1628.59	0.965383	SVZ	F
Gria1	0.510161	0.718859	-0.0986698	3243.91	3076.5	0.948393	SVZ	F
Jun	0.53285	0.737653	-0.0708847	602.104	570.178	0.946976	SVZ	F
Lig1	0.565153	0.751691	0.108183	98.036	102.768	1.04827	SVZ	F
Hdac1	0.566918	0.752807	-0.174665	212.732	203.485	0.956532	SVZ	F
Slc1a3	0.589578	0.767854	0.14793	5796.41	6064.09	1.04618	SVZ	F
Tmem37	0.636552	0.807093	0.23934	26.926	28.74	1.06737	SVZ	F
Myd88	0.654273	0.819772	0.231572	69.342	72.4167	1.04434	SVZ	F
Ms4a4a	0.680383	0.832829	-0.157453	21.182	19.4017	0.915951	SVZ	F
Casp8	0.684803	0.834475	0.166554	71.992	74.335	1.03255	SVZ	F
Cd70	0.709651	0.849162	0.0849899	12.732	15.7467	1.23678	SVZ	F
Fen1	0.703011	0.849162	-0.10871	155.908	152.86	0.98045	SVZ	F
Mgmt	0.75158	0.876485	0.136862	30.672	32.0933	1.04634	SVZ	F
Tmem173	0.767028	0.881248	0.160064	35.07	36.2867	1.03469	SVZ	F
Tnfrsf25	0.774088	0.886228	-0.0509547	117.588	108.517	0.922855	SVZ	F
B3gnt5	0.824644	0.926195	0.0281432	22.022	24.4467	1.1101	SVZ	F
Rad51b	0.833625	0.927371	0.117178	14.568	15.1483	1.03984	SVZ	F
Hrk	0.844154	0.931086	-0.0209768	221.688	219.602	0.990589	SVZ	F
Oas1g	0.85205	0.931979	0.073154	28.238	29.0117	1.0274	SVZ	F
Vps4b	0.858125	0.933189	-0.082907	302.478	299.637	0.990606	SVZ	F
Asph	0.893602	0.945568	-0.017613	2963.92	2927.68	0.987774	SVZ	F
Rpa1	0.92337	0.961154	-0.0180976	667.01	664.142	0.9957	SVZ	F
Chn2	0.950052	0.981541	0.00657627	554.294	563.783	1.01712	SVZ	F
Myc	0.978211	0.989687	-0.0106966	95.602	95.415	0.998044	SVZ	F

## Sheet: Fig1_M-SVZ_SigAnyMRegion
Gene	VY.vs.VO_Pval	VY.vs.VO_FDR	VY.vs.VO.Beta	YV_MN	OV_MN	OV_MN_ratio	region	sex
Hmox1	8.60035e-05	0.00820372	2.26601	44.744	82.3033	1.83943	SVZ	M
Lag3	3.05318e-05	0.00497057	2.10329	70.322	140.267	1.99463	SVZ	M
Grn	9.14726e-06	0.00186147	1.74297	502.406	662.793	1.31924	SVZ	M
Cd86	0.000184811	0.0102489	1.71097	42.218	65.7783	1.55806	SVZ	M
b2m	0.000542618	0.0163589	1.70831	1561.29	2916.84	1.86823	SVZ	M
Slamf9	0.000120939	0.00820372	1.67941	26.462	58.535	2.21204	SVZ	M
Man2b1	0.000460201	0.0156085	1.59999	536.612	665.448	1.24009	SVZ	M
C4a	6.08099e-06	0.00164998	1.59592	358.936	1790.03	4.98705	SVZ	M
Fcgr3	0.00103618	0.0263577	1.57353	106.574	170.51	1.59992	SVZ	M
Mmp12	0.000491321	0.0159974	1.48532	11.598	47.5683	4.10143	SVZ	M
Cd84	0.000428056	0.0155295	1.4734	90.622	180.382	1.99048	SVZ	M
S100a10	0.000333997	0.0135937	1.41985	716.056	990.6	1.38341	SVZ	M
Ctss	0.00021256	0.0102489	1.41096	1245.24	2117.41	1.70041	SVZ	M
Irak3	0.00020003	0.0102489	1.39205	46.342	72.21	1.5582	SVZ	M
Bin1	0.000860456	0.023347	1.37366	1583.8	1820.47	1.14943	SVZ	M
Ccl3	6.03495e-05	0.00818742	1.36743	24.69	64.65	2.61847	SVZ	M
Ly9	7.56474e-05	0.00820372	1.3587	22.43	50.8917	2.26891	SVZ	M
Tgm1	0.000214044	0.0102489	1.34936	10.29	20.9583	2.03677	SVZ	M
C1qc	0.000213564	0.0102489	1.34106	1224.17	1933.33	1.5793	SVZ	M
C1qa	0.000259151	0.0111026	1.26839	682.396	1154.79	1.69225	SVZ	M
Trem2	0.000438793	0.0155295	1.26809	239.662	394.913	1.64779	SVZ	M
Tyrobp	0.000104561	0.00820372	1.2605	445.302	768.495	1.72578	SVZ	M
Mpeg1	0.000438566	0.0155295	1.25711	366.264	642.592	1.75445	SVZ	M
Tmem144	0.000247965	0.0111026	1.25397	142.022	194.597	1.37019	SVZ	M
Vav1	0.000533536	0.0163589	1.22475	95.478	126.468	1.32458	SVZ	M
C1qb	0.00079376	0.0224674	1.20898	1404.32	2169.61	1.54495	SVZ	M
Btk	0.00112961	0.0272307	1.20745	32.078	44.0883	1.37441	SVZ	M
Fcer1g	0.000924923	0.0242867	1.19122	153.146	222.53	1.45306	SVZ	M
Mafb	1.87678e-06	0.00124084	1.1368	345.238	480.93	1.39304	SVZ	M
Clec7a	0.00010267	0.00820372	1.09655	14.988	87.5	5.838	SVZ	M
Osmr	0.00156052	0.0362933	1.08732	53.762	89.88	1.67181	SVZ	M
Csf1	0.0011374	0.0272307	1.05917	339.588	479.798	1.41288	SVZ	M
Sox4	0.000800435	0.0224674	-1.90365	221.484	141.092	0.637029	SVZ	M
Top2a	3.04875e-06	0.00124084	-2.01266	77.036	44.275	0.574731	SVZ	M
Rrm2	0.000115703	0.00820372	-2.12856	39.04	23.83	0.6104	SVZ	M
Itgb5	0.00230482	0.0521145	0.708869	807.506	1032.34	1.27843	SVZ	M
Csf1r	0.00285464	0.0566532	0.768202	729.194	850.47	1.16632	SVZ	M
Cx3cr1	0.00290742	0.0566532	0.690856	889.524	1042.41	1.17188	SVZ	M
Igsf6	0.00269717	0.0566532	1.50068	21.822	38.4333	1.76122	SVZ	M
Itgam	0.00292314	0.0566532	0.810066	140.856	174.975	1.24223	SVZ	M
Itgax	0.00330824	0.0585415	1.1196	11.334	23.4583	2.06973	SVZ	M
Was	0.00327934	0.0585415	1.54794	16.584	25.7033	1.54989	SVZ	M
ly86	0.00324152	0.0585415	1.17194	469.256	689.763	1.46991	SVZ	M
Tlr2	0.0034475	0.0597078	1.02893	13.718	24.9617	1.81963	SVZ	M
Cd68	0.00533421	0.0798932	0.912476	286.49	402.247	1.40405	SVZ	M
Lgmn	0.00624101	0.0813606	0.719269	1678.66	1921.79	1.14484	SVZ	M
Pilra	0.00590827	0.0813606	1.1282	12.584	18.0317	1.4329	SVZ	M
C3ar1	0.00643521	0.0818478	1.32957	69.582	136.758	1.96543	SVZ	M
Csf3r	0.00750442	0.0925545	1.11395	67.658	92.1933	1.36264	SVZ	M
Bcl2a1a	0.00828263	0.097711	1.20636	79.258	160.217	2.02146	SVZ	M
Ifih1	0.00845996	0.0983773	1.13805	109.558	155.507	1.4194	SVZ	M
P2rx7	0.00901818	0.103391	1.11123	194.304	245.365	1.26279	SVZ	M
Plcg2	0.010865	0.118953	0.950234	94.392	129.388	1.37076	SVZ	M
Fcgr2b	0.0124134	0.131227	1.48176	118.992	247.448	2.07954	SVZ	M
Tlr4	0.0130365	0.134326	1.11853	37.85	56.015	1.47992	SVZ	M
CD274	0.0134099	0.135702	1.19971	47.436	70.5883	1.48808	SVZ	M
Rac2	0.0148363	0.145503	1.31764	26.072	35.8017	1.37318	SVZ	M
Tmem119	0.0170493	0.163272	0.760812	366.162	435.552	1.18951	SVZ	M
Pros1	0.0176841	0.165458	1.284	137.508	188.008	1.36725	SVZ	M
Psmb8	0.0184196	0.170381	1.46269	85.778	149.155	1.73885	SVZ	M
Apoe	0.0234879	0.205582	1.07309	6385.03	7940.06	1.24354	SVZ	M
Vim	0.0252643	0.216475	0.465055	312.582	502.785	1.60849	SVZ	M
Hcar2	0.0272397	0.226256	1.21811	10.902	20.9817	1.92457	SVZ	M
Fcgr1	0.030659	0.247094	1.45362	99.57	151.47	1.52124	SVZ	M
Msn	0.0310278	0.247614	0.625243	96.904	126.373	1.30411	SVZ	M
Gna15	0.0325305	0.250963	0.885273	58.03	72.1683	1.24364	SVZ	M
Gpr84	0.0332974	0.250963	1.00349	16.344	24.4017	1.493	SVZ	M
Gusb	0.032209	0.250963	0.736432	105.59	123.115	1.16597	SVZ	M
Ccnd1	0.0351234	0.252807	0.516941	380.994	484.915	1.27276	SVZ	M
Cd33	0.0413272	0.277462	0.865238	75.356	89.7333	1.19079	SVZ	M
Il3ra	0.0426079	0.277462	1.10687	10.302	15.1517	1.47075	SVZ	M
Tgfb1	0.047626	0.298452	1.14555	79.668	102.513	1.28676	SVZ	M
Tet1	0.0594754	0.327649	-0.232274	452.476	415.313	0.917868	SVZ	M
Irf8	0.0619995	0.335498	0.775007	85.712	105.885	1.23536	SVZ	M
Slfn8	0.0623782	0.335498	1.08332	28.694	48.185	1.67927	SVZ	M
Lacc1	0.0643685	0.338038	0.926766	89.048	104.685	1.1756	SVZ	M
Irak2	0.0689716	0.350893	1.07001	278.476	314.082	1.12786	SVZ	M
Rsad2	0.0747943	0.364566	0.780545	64.14	84.375	1.31548	SVZ	M
Stat1	0.0777821	0.372439	0.639272	185.448	242.675	1.30859	SVZ	M
Gbp2	0.086809	0.406107	0.854092	46.674	77.82	1.66731	SVZ	M
Irf1	0.0877228	0.408036	0.59412	77.492	99.165	1.27968	SVZ	M
Itgav	0.0933783	0.417637	0.446437	894.748	982.503	1.09808	SVZ	M
Rps10	0.0946841	0.418874	0.615796	822.524	890.452	1.08258	SVZ	M
Atf3	0.10687	0.442567	0.602685	30.152	39.235	1.30124	SVZ	M
Cd109	0.116926	0.480696	0.468695	39.376	58.3317	1.4814	SVZ	M
Cxcl10	0.134809	0.52717	0.86216	13.714	28.3967	2.07063	SVZ	M
Il1rl2	0.139508	0.531159	-0.603826	30.186	25.545	0.846253	SVZ	M
Grin2b	0.155313	0.555172	-0.185312	3816.34	3464.77	0.907878	SVZ	M
Epg5	0.158678	0.559366	0.557525	582.126	616.657	1.05932	SVZ	M
Irf7	0.15984	0.559366	0.617979	29.848	42.175	1.41299	SVZ	M
Socs3	0.168564	0.560209	0.731539	24.26	29.88	1.23166	SVZ	M
Tfg	0.165577	0.560209	-0.30518	1614.14	1511.82	0.936605	SVZ	M
Ccl5	0.180067	0.567691	1.11916	6.414	18.605	2.90069	SVZ	M
Mvp	0.181783	0.567691	0.264799	101.948	113.983	1.11805	SVZ	M
S1pr3	0.185511	0.567691	0.346038	109.424	122.018	1.1151	SVZ	M
Trpa1	0.184309	0.567691	0.522515	9.784	13.7817	1.40859	SVZ	M
Tmem173	0.197371	0.583516	0.646745	27.204	32.12	1.18071	SVZ	M
Ncf1	0.206124	0.589443	0.513659	70.914	79.01	1.11417	SVZ	M
Tm4sf1	0.226106	0.613694	-0.621988	247.5	213.397	0.862209	SVZ	M
Cdk6	0.231328	0.616077	0.521909	24.754	29.3	1.18365	SVZ	M
Rad51	0.233854	0.618042	0.233085	23.294	27.2083	1.16804	SVZ	M
Pms2	0.24477	0.627696	0.390957	433.762	457.3	1.05426	SVZ	M
Suz12	0.255239	0.637315	-0.215042	1162.7	1127.87	0.970046	SVZ	M
Casp1	0.268887	0.644077	0.272217	35.946	50.0883	1.39343	SVZ	M
Lamp2	0.266106	0.644077	0.317674	2340.72	2473.51	1.05673	SVZ	M
Csf2rb	0.307242	0.677764	0.733697	29.096	36.1583	1.24273	SVZ	M
Brd4	0.318096	0.688019	-0.598674	1039.73	981.882	0.944362	SVZ	M
Ch25h	0.317158	0.688019	0.424843	7.05	9.245	1.31135	SVZ	M
C3	0.333153	0.696808	0.476356	33.444	71.825	2.14762	SVZ	M
Cflar	0.335231	0.696808	0.434145	218.84	236.36	1.08006	SVZ	M
Dst	0.333348	0.696808	0.20234	1452.14	1508.49	1.03881	SVZ	M
Myd88	0.338087	0.696969	0.643929	63.332	71.8817	1.135	SVZ	M
Uty	0.346556	0.707008	0.0451603	392.196	406.432	1.0363	SVZ	M
Zbp1	0.360006	0.714197	0.564214	15.086	19.965	1.32341	SVZ	M
Ifitm3	0.417072	0.757805	0.522763	248.718	335.965	1.35079	SVZ	M
Ddx58	0.458285	0.785024	0.379102	87.346	103.29	1.18254	SVZ	M
Fyn	0.470989	0.785024	-0.336857	1476.84	1426.97	0.966238	SVZ	M
Gria2	0.443637	0.785024	-0.213307	7485.97	6982.61	0.932759	SVZ	M
Irak1	0.461454	0.785024	0.275726	258.016	267.122	1.03529	SVZ	M
Tnfrsf12a	0.543709	0.82417	-0.110651	115.114	99.23	0.862015	SVZ	M
Ccl7	0.56564	0.831859	0.45039	9.828	12.0283	1.22388	SVZ	M
Ltbr	0.564139	0.831859	-0.213158	80.396	76.195	0.947746	SVZ	M
Oas1g	0.56973	0.831859	0.302324	25.476	28.6733	1.1255	SVZ	M
Cd70	0.591246	0.842106	0.137963	12.208	17.1017	1.40086	SVZ	M
Cd8a	0.587704	0.842106	0.343625	6.944	7.9	1.13767	SVZ	M
Fgd2	0.593819	0.842106	0.22541	39.348	41.2567	1.04851	SVZ	M
Fgf13	0.591426	0.842106	-0.0632068	1746.36	1662.75	0.952125	SVZ	M
Cryba4	0.68811	0.88684	0.177888	26.182	27.6183	1.05486	SVZ	M
Ccr5	0.710304	0.897613	0.146492	51.556	53.4717	1.03716	SVZ	M
mstn	0.710641	0.897613	0.120044	14.704	15.6217	1.06241	SVZ	M
Tspan18	0.719855	0.90148	-0.056223	34.144	29.9767	0.877948	SVZ	M
Tgm2	0.725318	0.904251	-0.25379	83.44	77.34	0.926894	SVZ	M
Cyp27a1	0.734084	0.909505	0.0477655	88.956	92.9	1.04434	SVZ	M
Mtor	0.736838	0.911529	0.176421	1007.84	1023.16	1.0152	SVZ	M
Tada2b	0.738665	0.912402	-0.180776	670.894	658.875	0.982085	SVZ	M
Prkar2a	0.765044	0.930579	0.0887769	732.49	743.155	1.01456	SVZ	M
Siglec1	0.81322	0.94383	-0.150328	10.586	9.89167	0.93441	SVZ	M
Rad51c	0.872701	0.964015	-0.0394704	41.408	40.54	0.979038	SVZ	M
Il10rb	0.875523	0.964378	0.100905	224.418	228.588	1.01858	SVZ	M
Cd163	0.945329	0.992901	-0.0406927	39.822	39.3183	0.987352	SVZ	M
Casp8	0.962105	0.993866	0.0345714	72.362	72.8483	1.00672	SVZ	M

## Sheet: Fig1_F-CERE_SigAnyFRegion
Gene	VY.vs.VO_Pval	VY.vs.VO_FDR	VY.vs.VO.Beta	YV_MN	OV_MN	OV_MN_ratio	region	sex
Mpeg1	1.80876e-14	4.90776e-12	3.48138	218.636	983.885	4.50011	CERE	F
C1qa	7.92807e-14	1.29069e-11	3.31505	401.626	1636.26	4.07409	CERE	F
Trem2	1.40532e-13	1.63419e-11	3.26783	115.136	515.213	4.47482	CERE	F
C3ar1	4.33494e-15	1.76432e-12	3.24964	59.558	223.745	3.75676	CERE	F
Clec7a	6.84444e-16	5.57137e-13	3.23484	20.838	234.75	11.2655	CERE	F
Tyrobp	3.95934e-14	8.05726e-12	3.22707	265.862	1093.29	4.11223	CERE	F
C1qc	3.46086e-13	3.13015e-11	3.2211	711.512	2414.86	3.39398	CERE	F
Fcgr2b	2.95727e-12	2.00602e-10	3.20012	90.81	368.233	4.05499	CERE	F
Grn	6.10163e-11	2.9216e-09	3.18945	473.762	767.253	1.61949	CERE	F
Cd84	2.24812e-13	2.28746e-11	3.1451	66.312	257.912	3.88937	CERE	F
Bcl2a1a	3.29011e-12	2.06011e-10	2.9206	71.166	267.167	3.75413	CERE	F
Cd68	1.12435e-13	1.52537e-11	2.89774	104.238	471.845	4.52661	CERE	F
C1qb	1.55999e-12	1.15439e-10	2.88436	802.866	2628.67	3.27411	CERE	F
Ly9	3.2758e-10	1.33325e-08	2.84462	25.31	84.8983	3.35434	CERE	F
Lilrb4a	2.51176e-11	1.27786e-09	2.83289	34.422	164.357	4.77476	CERE	F
Tlr7	2.00167e-07	4.79222e-06	2.80442	15.524	46.0983	2.96949	CERE	F
Man2b1	1.56288e-08	4.7118e-07	2.73003	399.674	619.505	1.55003	CERE	F
Ctss	1.43234e-12	1.15439e-10	2.72838	815.402	2501.92	3.06833	CERE	F
Fcer1g	4.32413e-12	2.51417e-10	2.71985	71.872	230.293	3.20421	CERE	F
Ptprc	1.05235e-09	3.72441e-08	2.6991	42.608	124.403	2.91972	CERE	F
Cst7	1.75297e-06	2.85383e-05	2.69217	10.888	25.5	2.34203	CERE	F
Mmp12	9.50625e-08	2.34488e-06	2.63591	10.014	73.8483	7.37451	CERE	F
Fcgr3	9.49864e-10	3.68185e-08	2.55957	66.874	170.875	2.55518	CERE	F
C3	2.00076e-11	1.08575e-09	2.49783	48.608	249.863	5.14037	CERE	F
Ccl3	1.17945e-10	5.33373e-09	2.49734	28.004	100.983	3.60603	CERE	F
Tnfrsf1a	2.08766e-06	3.26798e-05	2.48206	125.144	222.762	1.78004	CERE	F
Timp1	2.16709e-08	6.0828e-07	2.44612	8.41	25.7833	3.06579	CERE	F
Gpr183	0.00105479	0.00703773	2.44519	25.884	46.7033	1.80433	CERE	F
Tlr2	4.02117e-07	8.77242e-06	2.38849	15.768	41.8683	2.65527	CERE	F
C5ar1	2.15982e-06	3.31716e-05	2.37916	34.65	59.33	1.71227	CERE	F
Fcgr1	4.4464e-09	1.39207e-07	2.37627	66.568	151.41	2.27452	CERE	F
Dock2	9.90525e-07	1.83247e-05	2.37458	55.206	160.958	2.91559	CERE	F
Hcar2	1.04942e-05	0.00013142	2.3509	9.11	28.5633	3.13538	CERE	F
Igsf6	1.61387e-05	0.000196073	2.34121	21.068	46.9833	2.23008	CERE	F
Slamf9	2.06856e-08	6.0136e-07	2.31409	25.696	69.89	2.71988	CERE	F
Itgax	1.66787e-06	2.77071e-05	2.30593	12.082	37.0533	3.06682	CERE	F
Psmb8	3.03302e-09	9.87551e-08	2.29571	83.922	183.393	2.18528	CERE	F
b2m	1.12852e-09	3.82755e-08	2.27081	1861.04	3662.94	1.96822	CERE	F
Gusb	3.21868e-06	4.54349e-05	2.21378	95.16	147.842	1.55361	CERE	F
Cd14	5.83277e-07	1.18697e-05	2.20991	24.772	60.0167	2.42276	CERE	F
Maff	9.273e-05	0.0008777	2.17731	24.732	42.08	1.70144	CERE	F
Csf3r	1.79846e-06	2.87048e-05	2.17048	34.914	82.72	2.36925	CERE	F
Apoe	4.09523e-07	8.77242e-06	2.14733	5157.5	8269.23	1.60334	CERE	F
Was	0.00146823	0.00926464	2.14238	10.912	23.5333	2.15665	CERE	F
pdcd1	2.48304e-06	3.6749e-05	2.12067	12.896	30.065	2.33134	CERE	F
Ccl4	2.53974e-05	0.000291175	2.10156	12.994	28.06	2.15946	CERE	F
Btk	8.24285e-07	1.56039e-05	2.09833	19.25	40.1217	2.08424	CERE	F
Vav1	1.1126e-06	1.92694e-05	2.09576	60.24	113.27	1.88031	CERE	F
Fcrls	4.26862e-07	8.90938e-06	2.09245	81.556	235.757	2.89073	CERE	F
ly86	2.71247e-10	1.16208e-08	2.06319	285.322	673.522	2.36057	CERE	F
Irf8	8.05338e-07	1.56039e-05	2.03161	43.83	96.7117	2.20652	CERE	F
Ncf1	0.0002165	0.00178011	1.98387	47.298	78.5667	1.6611	CERE	F
Tcirg1	0.000380438	0.0029493	1.97217	128.156	186.667	1.45656	CERE	F
Cd86	1.21662e-05	0.000150049	1.89956	31.006	57.1633	1.84362	CERE	F
Tgfbr1	1.28919e-06	2.18625e-05	1.85446	406.846	602.448	1.48078	CERE	F
Serpina3n	7.54689e-07	1.49833e-05	1.81057	78.87	285.802	3.62371	CERE	F
Hmox1	0.000117395	0.0010737	1.78227	54.702	84.2433	1.54004	CERE	F
Gna15	3.23738e-06	4.54349e-05	1.77075	26.25	54.53	2.07733	CERE	F
Cxcl10	1.93279e-05	0.000231366	1.76413	20.71	50.7533	2.45067	CERE	F
Fabp5	0.0037894	0.0199005	1.75144	1475.26	1737.23	1.17757	CERE	F
Cd33	0.000332489	0.00262763	1.74672	44.012	73.0367	1.65947	CERE	F
Tlr4	0.000885894	0.00609362	1.74081	63.004	91.275	1.44872	CERE	F
Ifih1	9.93677e-06	0.000128282	1.73586	147.088	217.173	1.47649	CERE	F
Ch25h	0.00243534	0.0140593	1.71053	10.654	19.4917	1.82952	CERE	F
Olfml3	3.61441e-05	0.000387123	1.70883	159.952	260.515	1.62871	CERE	F
Il3ra	0.00133167	0.00853529	1.70851	14.286	21.7717	1.52399	CERE	F
Ifi30	2.09522e-07	4.87289e-06	1.70696	118.8	183.382	1.54362	CERE	F
C4a	3.90333e-07	8.77242e-06	1.69742	348.744	1870.85	5.36455	CERE	F
Il1rn	0.00475743	0.02347	1.69498	6.84	16.1717	2.36428	CERE	F
Gpr84	0.00456134	0.0227787	1.65317	13.614	26.8883	1.97505	CERE	F
Atf3	0.000127668	0.00113642	1.64617	28.964	53.7733	1.85656	CERE	F
Rad51b	0.00621901	0.0297368	1.63955	14.33	22.45	1.56664	CERE	F
Casp4	0.000638591	0.00472557	1.63119	20.008	39.5217	1.97529	CERE	F
Pik3cg	0.000767679	0.0054815	1.62521	26.618	49.2633	1.85075	CERE	F
Rapgef3	0.000777504	0.00550338	1.60862	336.354	412.483	1.22634	CERE	F
Syk	0.000978073	0.00657976	1.60701	30.036	52.785	1.75739	CERE	F
Tmem37	0.00343826	0.0185347	1.60607	23.604	35.7767	1.5157	CERE	F
Lacc1	0.00300515	0.0166407	1.60552	77.824	104.913	1.34808	CERE	F
Cd244	0.000819783	0.00575261	1.60156	13.994	23.1267	1.65261	CERE	F
Axl	0.000890837	0.00609362	1.59534	359.898	444.877	1.23612	CERE	F
Il10rb	0.00325124	0.0176434	1.58213	221.712	287.1	1.29492	CERE	F
Myd88	0.00472873	0.02347	1.57454	74.366	95.2717	1.28112	CERE	F
Serpine1	0.000124408	0.0011252	1.56529	14.008	32.2467	2.30202	CERE	F
Il2rg	0.00317759	0.0174639	1.55861	34.778	57.515	1.65378	CERE	F
Ptpn6	0.00024169	0.00196736	1.55554	42.29	82.4183	1.94888	CERE	F
P2rx7	0.00021629	0.00178011	1.53477	224.774	295.297	1.31375	CERE	F
Lair1	2.3075e-05	0.000272218	1.52896	142.852	199.793	1.3986	CERE	F
Slfn8	0.000193313	0.00163913	1.52861	43.154	70.6567	1.63731	CERE	F
Irak4	0.000261152	0.00210473	1.52377	96.398	130.877	1.35767	CERE	F
Irf7	5.29238e-05	0.000531851	1.49733	40.904	70.7717	1.73019	CERE	F
Ccl2	4.82799e-08	1.22812e-06	1.49721	31.74	66.84	2.10586	CERE	F
S1pr3	1.00861e-05	0.000128282	1.47389	59.15	112.793	1.9069	CERE	F
Pros1	3.20157e-05	0.000356997	1.4715	132.032	189.907	1.43834	CERE	F
Gpr34	2.35469e-08	6.38907e-07	1.46858	146.376	308.75	2.10929	CERE	F
Hpgds	2.20228e-06	3.31973e-05	1.44392	61.476	102.748	1.67136	CERE	F
Nfkb2	0.00373298	0.0197315	1.43396	33.372	50.065	1.50021	CERE	F
Lag3	3.5742e-05	0.000387123	1.42799	66.364	113.852	1.71556	CERE	F
Siglecf	0.000658904	0.00483196	1.42674	9.962	20.8817	2.09613	CERE	F
Plcg2	9.52573e-05	0.000891258	1.41007	79.53	131.462	1.65298	CERE	F
Msr1	0.00402271	0.0207246	1.40852	19.022	31.25	1.64283	CERE	F
Oas1g	0.00129386	0.00835876	1.39484	29.02	43.7717	1.50833	CERE	F
Rag1	0.000176713	0.00151415	1.38574	17.026	26.3133	1.54548	CERE	F
Csf1	4.75154e-06	6.55551e-05	1.35177	486.7	665.645	1.36767	CERE	F
Ifitm3	5.76968e-05	0.000572746	1.35174	269.262	494.862	1.83784	CERE	F
Itgb5	1.04519e-09	3.72441e-08	1.34059	1278.13	1703.34	1.33268	CERE	F
Mgmt	0.00419282	0.0214651	1.33848	40.658	54.5583	1.34188	CERE	F
Nfe2l2	0.000128441	0.00113642	1.33606	92.864	119.933	1.29149	CERE	F
Inpp5d	0.00191043	0.0116924	1.32876	27.794	44.7367	1.60958	CERE	F
Gba	7.45094e-05	0.000722031	1.32811	202.134	234.757	1.16139	CERE	F
Hspb1	2.43501e-05	0.000283157	1.31796	225.84	327.887	1.45185	CERE	F
Cx3cr1	9.55872e-06	0.000125497	1.3093	357.962	647.718	1.80946	CERE	F
CD274	3.71536e-05	0.000392767	1.29041	52.514	77.4167	1.47421	CERE	F
Fbln5	1.04079e-06	1.84174e-05	1.28565	150.394	236.062	1.56962	CERE	F
Myc	0.0026426	0.0150425	1.28499	70.264	92.7283	1.31971	CERE	F
Ddx58	8.65625e-06	0.000115511	1.28158	123.152	177.052	1.43767	CERE	F
Casp8	0.00395093	0.0204844	1.27919	48.91	66.905	1.36792	CERE	F
Padi2	8.93452e-05	0.000855612	1.26941	322.01	471.185	1.46326	CERE	F
Tgfb1	0.00239677	0.0139355	1.25888	78.088	103.193	1.3215	CERE	F
Csf1r	6.49245e-06	8.80809e-05	1.25109	354.412	551.922	1.55729	CERE	F
Ccl5	0.00144568	0.0091936	1.22807	10.836	24.2133	2.23453	CERE	F
Itgam	0.000370333	0.00289857	1.21896	51.804	103.145	1.99106	CERE	F
Lamp2	0.000411314	0.00312906	1.21444	2755.08	3262.72	1.18426	CERE	F
Cd72	0.00203768	0.0123782	1.19336	37.996	78.2217	2.05868	CERE	F
Cd109	0.0011402	0.00754569	1.18508	37.766	85.695	2.2691	CERE	F
Sqstm1	0.00490661	0.0240601	1.16993	1887.66	2067.32	1.09517	CERE	F
Tgm1	0.000271362	0.00216558	1.15766	4.164	13.3167	3.19805	CERE	F
Srgn	0.00527862	0.0255762	1.15495	182.462	234.755	1.2866	CERE	F
Prdx1	0.00371147	0.0197315	1.09902	259.292	301.005	1.16087	CERE	F
Mafb	1.0183e-06	1.84174e-05	1.0956	162.898	293.672	1.80279	CERE	F
Stat1	3.42884e-05	0.000377173	1.09173	311.076	408.807	1.31417	CERE	F
Casp1	0.000530446	0.00396131	1.08696	86.318	142.788	1.65421	CERE	F
Osmr	0.00158005	0.00989355	1.06312	38.844	74.1583	1.90913	CERE	F
Cln3	0.00232794	0.0138317	1.02375	229.984	265.453	1.15423	CERE	F
Gbp2	0.00166089	0.0103204	1.0006	44.378	80.8667	1.82222	CERE	F
Serping1	0.00256011	0.0146755	0.995131	124.166	184.635	1.487	CERE	F
Tmem144	0.00543839	0.0261944	0.883171	169.7	206.728	1.2182	CERE	F
Spp1	5.08569e-05	0.000517469	0.881724	2376.56	3272.16	1.37685	CERE	F
Relb	0.00236882	0.0139219	0.828272	83.08	111.032	1.33644	CERE	F
Lig1	0.000151891	0.00131531	0.817662	170.294	206.062	1.21003	CERE	F
Bcas1	0.000406225	0.0031195	0.753042	4179.48	5539.27	1.32535	CERE	F
Lgmn	0.00640921	0.0303319	0.718514	2001.64	2244.51	1.12134	CERE	F
Msn	0.00394623	0.0204844	0.689233	179.068	211.553	1.18141	CERE	F
Rela	0.00954222	0.0441328	0.665805	268.934	300.19	1.11622	CERE	F
Bag3	0.000198634	0.00166689	0.660365	329.486	404.232	1.22686	CERE	F
Plxnb3	0.0104335	0.0477127	0.660312	321.374	398.358	1.23955	CERE	F
Vim	0.00512683	0.0249895	0.653763	1150.17	1417.56	1.23247	CERE	F
Gjb1	0.001236	0.0081075	0.65243	605.188	766.878	1.26717	CERE	F
Tmem119	0.00823042	0.0382832	0.647916	182.832	241.925	1.32321	CERE	F
Myrf	0.00281344	0.0156859	0.642358	1294.59	1633.15	1.26152	CERE	F
Mobp	0.00778043	0.0363981	0.607246	10353.6	13389.8	1.29325	CERE	F
Cyp27a1	0.000418667	0.00315551	0.564825	220.804	267.442	1.21122	CERE	F
Pmp22	0.00436694	0.022112	0.557123	490.332	576.16	1.17504	CERE	F
Itgav	0.00206396	0.0124449	0.553362	597.89	706.663	1.18193	CERE	F
Plekhb1	0.00662095	0.0311529	0.538568	11005.2	13171.7	1.19685	CERE	F
Agt	0.00226369	0.0135489	0.450162	531.846	623.078	1.17154	CERE	F
Lcn2	0.000932165	0.00632319	0.423287	16.878	54.3267	3.21879	CERE	F
Chn2	0.00237733	0.0139219	-0.34877	4037.63	3534.37	0.875357	CERE	F
Hif1a	0.00124501	0.0081075	-0.38957	4684.29	4331.02	0.924583	CERE	F
B3gnt5	0.00437351	0.022112	-0.39127	246.808	213.098	0.863417	CERE	F
Tfg	0.0027943	0.0156859	-0.478813	2442.13	2281.58	0.934258	CERE	F
Asph	0.000108919	0.0010075	-0.590386	8968.31	7753.68	0.864564	CERE	F
Gria4	4.54133e-05	0.000473929	-0.602725	5526.14	4653.25	0.842043	CERE	F
Smc1a	0.00182557	0.0112577	-0.65145	1126.95	1042.49	0.925055	CERE	F
Tet1	5.04729e-05	0.000517469	-0.700829	747.496	635.367	0.849993	CERE	F
Hsd11b1	2.65286e-06	3.85612e-05	-0.775169	1697.88	1306.33	0.769391	CERE	F
Jarid2	0.00624691	0.0297368	-0.797871	618.52	533.507	0.862554	CERE	F
Rnf8	0.00995977	0.0458037	-0.805609	533.932	479.455	0.89797	CERE	F
Xiap	0.00073967	0.00532824	-0.830697	3770.4	3394.32	0.900253	CERE	F
Rb1cc1	0.00319671	0.0174639	-0.837119	1512.15	1421.24	0.939882	CERE	F
Camk4	0.000132135	0.00115653	-0.846483	3685.72	2831.49	0.768231	CERE	F
Fen1	0.00269521	0.0152354	-0.932044	221.626	195.493	0.882087	CERE	F
Ets2	2.82286e-05	0.00031914	-1.00851	878.094	687.922	0.783426	CERE	F
Bcl2l2	0.00449558	0.0225889	-1.05252	1966.67	1755.5	0.892626	CERE	F
Atg5	0.00367652	0.0196887	-1.06898	863.118	814.645	0.94384	CERE	F
Rbfox3	0.000694061	0.00504433	-1.26366	3563.74	3049.09	0.855588	CERE	F
Slc1a3	6.38187e-05	0.000625885	-1.2802	11813.5	9496.95	0.803908	CERE	F
Brd2	0.000874869	0.0060867	-1.37127	1856.47	1670.2	0.899665	CERE	F
Cd70	3.04575e-08	7.99754e-07	-1.731	133.35	71.95	0.539558	CERE	F
Cox5b	0.0118551	0.0530222	-1.26737	12106.7	11135.1	0.919745	CERE	F
Irf1	0.01223	0.0541043	0.799589	73.23	102.398	1.39831	CERE	F
Plxdc2	0.0141099	0.0601332	0.580994	1173.49	1291.54	1.1006	CERE	F
Ash2l	0.0159939	0.0650953	-1.01542	678.6	626.57	0.923327	CERE	F
Cotl1	0.0161236	0.0652966	0.47336	1203.22	1327.45	1.10325	CERE	F
Fyn	0.0195693	0.0773271	-0.80365	1625.36	1506.4	0.926813	CERE	F
Il21r	0.0199568	0.0784774	1.3787	13.342	23.685	1.77522	CERE	F
H2afx	0.0207528	0.0810965	-0.618231	866.16	799.882	0.92348	CERE	F
Slamf8	0.0220385	0.0854256	1.08056	9.15	16.9867	1.85647	CERE	F
Tmem173	0.0229288	0.0880381	1.29011	21.872	31.6783	1.44835	CERE	F
Lamp1	0.0259432	0.0973171	0.566146	6943.57	7604.14	1.09513	CERE	F
Msh2	0.0275092	0.101324	-0.501315	689.52	648.105	0.939936	CERE	F
Mag	0.027865	0.102172	0.465936	711.76	853.075	1.19854	CERE	F
Sumo1	0.0281264	0.102668	-0.771871	4594.13	4261.09	0.927507	CERE	F
Kdm1a	0.0304895	0.110304	-0.763714	1100.53	1044.05	0.94868	CERE	F
Erbb3	0.0311547	0.112104	0.682369	216.37	270.258	1.24906	CERE	F
Hps4	0.0318891	0.11385	1.0093	106.562	125.657	1.17919	CERE	F
Mertk	0.0337545	0.119461	0.458945	240.25	303.467	1.26313	CERE	F
Hdac2	0.0374058	0.130679	-0.828748	1184.25	1091.6	0.921764	CERE	F
Ncaph	0.0413184	0.140481	-0.881266	31.794	24.0167	0.755384	CERE	F
Slco2b1	0.0414196	0.140481	0.681234	109.482	136.872	1.25018	CERE	F
Sox10	0.0409146	0.140481	0.518395	341.478	409.547	1.19934	CERE	F
Ltbr	0.0425049	0.142971	0.870508	92.352	109.508	1.18577	CERE	F
Nod1	0.0484709	0.159094	0.751355	91.4	108.367	1.18563	CERE	F
Tmcc3	0.0497667	0.162691	0.428611	1003.18	1123.83	1.12026	CERE	F
Plp1	0.0570394	0.182448	0.390774	27914.9	32368.3	1.15953	CERE	F
Slc44a1	0.0615546	0.189793	0.423341	2082.33	2304.37	1.10663	CERE	F
Ly6a	0.0622587	0.19124	0.691452	372.294	438.39	1.17754	CERE	F
Tmem88b	0.0647983	0.19755	0.414772	592.086	685.66	1.15804	CERE	F
Gria1	0.067392	0.20393	-0.281725	2680.93	2202.94	0.821708	CERE	F
Trim47	0.0678952	0.203936	1.02785	78.742	95.6317	1.21449	CERE	F
Vps4b	0.0688268	0.205974	-0.870582	327.186	297.35	0.90881	CERE	F
Gsn	0.0714376	0.213004	0.604534	1023.34	1179.03	1.15214	CERE	F
Bin1	0.0785142	0.226633	0.663001	1788.11	1902.34	1.06388	CERE	F
Cnp	0.0927828	0.26224	0.354289	10162.3	11527.7	1.13436	CERE	F
Bag4	0.0984079	0.274896	-0.330716	1014.84	933.96	0.920301	CERE	F
Fa2h	0.0979989	0.274896	0.372677	198.29	229.027	1.15501	CERE	F
Map2k4	0.0989395	0.274896	-0.379443	1875.57	1714.9	0.914336	CERE	F
Mvp	0.115905	0.30596	0.410209	182.164	200.808	1.10235	CERE	F
Abcc3	0.119945	0.310939	0.536309	20.952	27.5367	1.31427	CERE	F
Bad	0.123922	0.318209	-0.747356	472.222	443.21	0.938563	CERE	F
S1pr5	0.125654	0.321644	0.466086	146.23	171.352	1.1718	CERE	F
Jun	0.128994	0.328685	-0.175706	828.236	749.1	0.904452	CERE	F
Tada2b	0.129213	0.328685	-0.567974	676.372	638.61	0.94417	CERE	F
Clic4	0.134084	0.33583	0.298703	1440.3	1565.35	1.08682	CERE	F
Atp6v1a	0.154776	0.371644	-0.229651	4310.07	4020.88	0.932905	CERE	F
Mapt	0.158036	0.376144	0.532065	1752.81	1839.36	1.04938	CERE	F
Sox4	0.159368	0.377108	-0.316201	107.5	94.1467	0.875783	CERE	F
Mog	0.172032	0.394462	0.332451	1181.89	1344.87	1.1379	CERE	F
Fkbp5	0.176403	0.397269	0.316182	63.854	85.0633	1.33215	CERE	F
cdkn2a	0.181661	0.405129	0.624525	9.72	12.5683	1.29304	CERE	F
Ppp3cb	0.1941	0.426598	-0.195266	2784.61	2566.15	0.921546	CERE	F
Irak3	0.206074	0.444945	0.437307	30.712	38.8383	1.2646	CERE	F
Ccdc127	0.217232	0.461198	-0.559697	1342.13	1303.62	0.971306	CERE	F
Csf2rb	0.225128	0.466223	0.540014	26.542	31.74	1.19584	CERE	F
Gal3st1	0.235053	0.484387	0.33259	148.978	163.572	1.09796	CERE	F
Gpr62	0.290661	0.55787	0.298912	234.816	255.043	1.08614	CERE	F
Traf3	0.291271	0.55787	-0.246505	333.478	312.862	0.938178	CERE	F
Apc	0.356154	0.626154	-0.153865	4418.92	4313.43	0.976127	CERE	F
Xrcc6	0.364859	0.631905	-0.235363	290.836	281.405	0.967573	CERE	F
Rrm2	0.366454	0.63332	0.551756	18.564	22.5067	1.21238	CERE	F
Dock1	0.381977	0.642416	0.26872	469.912	494.547	1.05242	CERE	F
Ms4a4a	0.38482	0.644195	0.33401	20.15	23.9267	1.18743	CERE	F
Dlg1	0.391837	0.652261	-0.138245	1526.5	1469.02	0.962342	CERE	F
Rtn4rl1	0.40376	0.668009	0.154021	314.39	341.867	1.0874	CERE	F
Irak2	0.410452	0.674966	0.321371	255.256	265.95	1.0419	CERE	F
Lars	0.413886	0.676694	-0.426777	718.544	699.912	0.974069	CERE	F
Map2k1	0.418237	0.680396	-0.0828867	2325.55	2222.68	0.955762	CERE	F
Csk	0.452185	0.708489	0.150218	568.532	582.072	1.02382	CERE	F
Casp3	0.499157	0.742804	-0.202784	187.004	179.6	0.960407	CERE	F
Csnk2a2	0.518685	0.762111	-0.0907402	771.448	755.247	0.978999	CERE	F
Top2a	0.524809	0.76972	0.268265	22.94	27.3067	1.19035	CERE	F
Cyp7b1	0.540921	0.770357	0.107367	175.524	189.108	1.07739	CERE	F
Hrk	0.554728	0.78258	-0.0632154	40.944	34.6567	0.846441	CERE	F
Kif2c	0.564906	0.785722	-0.300362	11.914	10.6017	0.889849	CERE	F
Snca	0.563415	0.785722	-0.0591274	428.74	357.158	0.833042	CERE	F
cenpb	0.598733	0.800752	0.180079	807.34	828.228	1.02587	CERE	F
Ninj2	0.626092	0.817656	0.158244	44.03	46.4183	1.05424	CERE	F
S100a10	0.627862	0.817728	-0.170703	913.274	880.267	0.963858	CERE	F
Pex14	0.659608	0.843376	-0.159596	524.448	517.105	0.985999	CERE	F
Rpa1	0.67763	0.855179	0.0783318	994.76	1007.17	1.01248	CERE	F
Prkar2b	0.6887	0.859843	-0.0534839	672.704	628.128	0.933737	CERE	F
Il1b	0.697817	0.868328	-0.195468	17.102	15.9317	0.931567	CERE	F
Hdac1	0.71969	0.879621	-0.109265	308.038	302.253	0.981221	CERE	F
Kcnk13	0.727733	0.884142	0.0932663	123.078	126.825	1.03044	CERE	F
Dlx1	0.755101	0.902053	0.0613887	8.528	13.745	1.61175	CERE	F
Asb2	0.777398	0.913134	-0.0923156	14.234	13.4633	0.945857	CERE	F
Tubb4a	0.778898	0.913578	0.0632473	1884.02	1902.68	1.0099	CERE	F
dcx	0.816702	0.928221	-0.0529174	101.244	95.9783	0.94799	CERE	F
Fgf13	0.834673	0.933939	-0.0264544	761.174	726.182	0.954028	CERE	F
Tnfrsf25	0.858023	0.943305	0.0317423	19.374	25.025	1.29168	CERE	F
Egr1	0.865886	0.947354	-0.0310199	696.086	623.745	0.896075	CERE	F
Bmi1	0.889084	0.958279	-0.0379481	680.322	676.837	0.994877	CERE	F
Grin2b	0.897708	0.960557	0.00929456	331.76	349.393	1.05315	CERE	F
Lyn	0.93933	0.982131	-0.0138173	200.916	200.265	0.99676	CERE	F
S100b	0.972321	0.994841	0.00456642	5472.46	5480.37	1.00145	CERE	F

## Sheet: Fig1_M-CERE_SigAnyMRegion
Gene	VY.vs.VO_Pval	VY.vs.VO_FDR	VY.vs.VO.Beta	YV_MN	OV_MN	OV_MN_ratio	region	sex
Fcgr1	0.00128541	0.0222623	2.28967	75.29	157.04	2.0858	CERE	M
Oas1g	0.000180454	0.0063063	2.27849	22.858	46.955	2.0542	CERE	M
Irf7	1.38279e-05	0.00102326	2.26345	42.422	87.5717	2.0643	CERE	M
Slfn8	0.000394258	0.00984287	2.25332	40.59	81.1317	1.99881	CERE	M
Cxcl10	0.000481498	0.0115276	2.21921	25.03	62.8233	2.50992	CERE	M
Zbp1	0.00172176	0.0245879	2.10826	11.934	30.165	2.52765	CERE	M
Cd8a	0.00241713	0.0322548	2.09578	2.356	8.18667	3.47482	CERE	M
Rsad2	3.59409e-05	0.00225045	2.07985	76.97	130.888	1.70051	CERE	M
Psmb8	0.00148067	0.0238981	2.0628	89.064	178.443	2.00354	CERE	M
b2m	0.000152034	0.00562526	1.91664	1770.13	3291.01	1.85919	CERE	M
Grn	2.25706e-06	0.0005716	1.9115	501.576	677.472	1.35069	CERE	M
Igsf6	0.000259922	0.0075563	1.90818	18.368	39.49	2.14993	CERE	M
Ddx58	0.000848306	0.0160586	1.89064	137.868	217.383	1.57675	CERE	M
Ifih1	7.57998e-05	0.00371762	1.86724	162.34	237.73	1.4644	CERE	M
Mpeg1	2.80885e-06	0.0005716	1.85033	224.652	631.377	2.81047	CERE	M
Trem2	5.40443e-06	0.00086838	1.78844	123.358	342.315	2.77497	CERE	M
Slamf9	6.05051e-05	0.00351794	1.77596	22.308	56.225	2.5204	CERE	M
Fcgr2b	0.00346726	0.0414851	1.77183	98.344	251.947	2.56189	CERE	M
C3	0.00142399	0.0236556	1.71762	49.786	188.178	3.77974	CERE	M
Clec7a	1.18141e-07	7.8533e-05	1.71635	20.964	134.462	6.41393	CERE	M
Hcar2	0.00285641	0.03633	1.71166	10.468	24.6317	2.35304	CERE	M
Bcl2a1a	0.000399035	0.00984287	1.71004	63.69	178.45	2.80185	CERE	M
Ctss	2.02019e-05	0.00137036	1.70034	804.38	1855.43	2.30665	CERE	M
C1qa	6.40083e-06	0.00086838	1.68524	429.916	1057.56	2.45991	CERE	M
C1qc	1.1269e-05	0.00101922	1.68509	769.424	1660.52	2.15813	CERE	M
Il3ra	0.00318484	0.0392797	1.68393	11.142	18.52	1.66218	CERE	M
Fcgr3	0.000630937	0.0138806	1.6547	65.656	132.89	2.02403	CERE	M
C3ar1	0.0016118	0.0240517	1.57785	68.316	148.037	2.16694	CERE	M
Ch25h	0.000820232	0.0158969	1.56963	5.552	13.6617	2.46067	CERE	M
Cd84	0.000222512	0.00696633	1.56378	80.776	176.042	2.17938	CERE	M
Man2b1	0.000679439	0.0141811	1.54063	415.442	539.498	1.29861	CERE	M
Ccl3	1.37039e-05	0.00102326	1.52648	24.012	68.62	2.85774	CERE	M
Cd86	0.000651268	0.0139509	1.52329	28.314	49.29	1.74083	CERE	M
Tyrobp	1.01173e-05	0.00101922	1.502	266.328	651.442	2.44601	CERE	M
Lacc1	0.00429468	0.0472415	1.49836	77.182	102.463	1.32755	CERE	M
Gna15	0.000778512	0.0158427	1.48688	22.812	46.5583	2.04096	CERE	M
C1qb	8.34501e-05	0.00371762	1.47998	807.848	1744.68	2.15966	CERE	M
Fcer1g	8.50144e-05	0.00371762	1.47897	77.454	163.598	2.1122	CERE	M
Tlr2	0.000110883	0.00451294	1.45034	14.358	30.2067	2.10382	CERE	M
CD274	0.00356752	0.0414851	1.44728	54.11	82.04	1.51617	CERE	M
Csf3r	0.00103736	0.0188763	1.41655	38.908	70.1083	1.8019	CERE	M
Cd33	0.00170232	0.0245879	1.40698	42.774	66.1533	1.54658	CERE	M
Irf8	0.00153249	0.0239564	1.40301	44.082	80.6017	1.82845	CERE	M
Apoe	0.00427325	0.0472415	1.3942	5254.79	7275.16	1.38448	CERE	M
Cd68	8.41887e-05	0.00371762	1.39168	96.21	272.758	2.83503	CERE	M
Vav1	0.000141437	0.00548236	1.38028	57.864	92.79	1.60359	CERE	M
S1pr3	1.01521e-05	0.00101922	1.37782	48.498	98.645	2.034	CERE	M
Lag3	0.00326802	0.039704	1.35784	67.112	112.267	1.67283	CERE	M
Ly9	8.67748e-05	0.00371762	1.3438	20.302	48.4517	2.38655	CERE	M
Tlr4	0.0037027	0.0424506	1.33696	57.346	79.0583	1.37862	CERE	M
ly86	0.00104353	0.0188763	1.33254	290.032	540.757	1.86447	CERE	M
Tgm1	0.000247606	0.00746485	1.33212	3.618	14.15	3.911	CERE	M
Stat1	0.000804035	0.0158969	1.31558	327.512	445.282	1.35959	CERE	M
Ncf1	0.00294285	0.0368536	1.29614	45.066	65.495	1.45331	CERE	M
Itgax	0.00112709	0.0199445	1.26593	12.706	26.415	2.07894	CERE	M
Atf3	0.00273897	0.0353893	1.19139	26.368	44.3233	1.68095	CERE	M
C4a	0.0003056	0.00857787	1.17939	417.98	1475.57	3.53023	CERE	M
Msn	0.00031768	0.00861972	1.13343	153.76	207.182	1.34744	CERE	M
Gusb	0.00381099	0.0430854	1.03236	102.586	127.153	1.23948	CERE	M
Csf1	0.00162511	0.0240517	1.01899	495.38	630.272	1.2723	CERE	M
mstn	0.00458721	0.0497865	0.989789	19.782	27.3483	1.38249	CERE	M
Cd109	0.00228566	0.0310089	0.974816	36.34	75.765	2.08489	CERE	M
Casp1	0.000564439	0.0127626	0.942354	80.074	129.032	1.61141	CERE	M
Itgb5	0.000185935	0.0063063	0.911203	1221.57	1510.59	1.23659	CERE	M
Cx3cr1	0.00020806	0.00677445	0.904033	369.578	569.647	1.54134	CERE	M
Itgam	0.00255839	0.0335892	0.823116	52.638	87.3067	1.65862	CERE	M
Csf1r	0.00181364	0.0254535	0.809941	379.458	507.323	1.33697	CERE	M
Rad51	0.000520739	0.0121109	0.753838	56.442	69.1017	1.2243	CERE	M
Vim	0.00155981	0.0239564	0.69069	1153.94	1436.42	1.2448	CERE	M
Mvp	0.00351736	0.0414851	0.617841	170.712	198.793	1.1645	CERE	M
Cyp27a1	0.000394728	0.00984287	0.562674	207.79	254.25	1.22359	CERE	M
Uty	1.92956e-07	7.8533e-05	-0.326408	880.042	777.15	0.883083	CERE	M
Tet1	0.00140193	0.0236556	-0.420194	711.174	643.945	0.905468	CERE	M
Tnfrsf12a	0.0014973	0.0238981	-0.635815	499.158	407.887	0.817149	CERE	M
Cd70	0.00189564	0.0261534	-0.873721	113.64	82.6483	0.727282	CERE	M
Plcg2	0.00505689	0.054162	1.06006	74.352	113.393	1.52509	CERE	M
Mafb	0.00546766	0.0562536	0.567923	174.546	242.335	1.38837	CERE	M
Cryba4	0.00914625	0.0855753	1.23105	10.87	20.81	1.91444	CERE	M
P2rx7	0.0102911	0.0951926	1.08937	216.472	266.528	1.23124	CERE	M
Csf2rb	0.0106309	0.0972307	1.93517	15.626	34.2533	2.19207	CERE	M
Btk	0.0108746	0.0983549	0.906688	20.078	29.0967	1.44918	CERE	M
Mmp12	0.0134842	0.114334	0.991556	8.674	32.6867	3.76835	CERE	M
Osmr	0.0147527	0.1213	0.805269	37.876	64.625	1.70623	CERE	M
Gpr84	0.0164538	0.131308	1.14438	14.206	23.395	1.64684	CERE	M
Rps10	0.0167042	0.132012	0.907151	603.69	703.757	1.16576	CERE	M
Irf1	0.0178555	0.135829	0.845844	76.596	107.452	1.40284	CERE	M
Pilra	0.0198063	0.141424	0.935045	7.52	12.035	1.6004	CERE	M
Tmem144	0.0225885	0.153226	0.71905	174.056	204.203	1.1732	CERE	M
Hmox1	0.0257479	0.16878	1.15919	56.348	75.5617	1.34098	CERE	M
Irak2	0.0261256	0.16878	1.32959	243.178	287.422	1.18194	CERE	M
Tgfb1	0.0271718	0.172796	1.28948	79.266	104.982	1.32442	CERE	M
Fgd2	0.033208	0.201726	0.937346	21.048	28.985	1.37709	CERE	M
Ifitm3	0.0340578	0.203223	1.4162	328.078	564.435	1.72043	CERE	M
Lamp2	0.0397132	0.221718	0.60458	2856.93	3109.64	1.08846	CERE	M
Tfg	0.042254	0.223928	-0.456555	2487.75	2334.66	0.938464	CERE	M
Tmem119	0.0423647	0.223928	0.637591	182.712	240.863	1.31827	CERE	M
Myd88	0.0459777	0.236872	1.38125	69.484	87.8233	1.26394	CERE	M
Ccl5	0.0553933	0.260637	1.6283	10.268	28.005	2.72741	CERE	M
Was	0.0610053	0.274355	0.938113	12.44	17.9667	1.44427	CERE	M
Itgav	0.0645365	0.280924	0.494678	568.122	665.36	1.17116	CERE	M
Siglec1	0.0914138	0.354337	1.10281	8.348	13.4417	1.61017	CERE	M
Gbp2	0.0991551	0.37024	0.820737	55.272	85.2017	1.5415	CERE	M
Pros1	0.107097	0.389182	0.847088	146.902	180.218	1.22679	CERE	M
Cflar	0.129734	0.442434	0.691542	261.166	289.073	1.10686	CERE	M
Tada2b	0.129515	0.442434	-0.838664	694.934	639.175	0.919764	CERE	M
Tm4sf1	0.129904	0.442434	0.78437	227.87	270.877	1.18873	CERE	M
Rac2	0.138732	0.462769	0.772329	17.762	23.465	1.32108	CERE	M
Il10rb	0.154534	0.490017	0.934626	222.746	261.373	1.17341	CERE	M
Il1rl2	0.163133	0.508775	0.56861	14.868	19.2383	1.29394	CERE	M
Ccl7	0.163918	0.509271	1.10806	11.86	17.2733	1.45644	CERE	M
Lgmn	0.204785	0.589075	0.315095	2039.99	2146.49	1.05221	CERE	M
Rrm2	0.243191	0.64064	0.563978	18.21	22.24	1.22131	CERE	M
Ltbr	0.250266	0.648778	0.428937	105.348	113.802	1.08025	CERE	M
Tmem173	0.26294	0.661353	0.559477	26.904	31.1567	1.15807	CERE	M
Pms2	0.284519	0.678401	-0.359017	512.96	491.345	0.957862	CERE	M
Brd4	0.370164	0.770004	-0.536401	1081.23	1029.39	0.952063	CERE	M
Bin1	0.378958	0.774963	0.32791	1761.57	1818.06	1.03207	CERE	M
Top2a	0.380817	0.774963	0.305924	25.162	30.1417	1.1979	CERE	M
Socs3	0.384131	0.776831	0.457451	14.474	17.9883	1.2428	CERE	M
Casp8	0.49588	0.856998	0.497672	55.564	62.565	1.126	CERE	M
Tspan18	0.495505	0.856998	0.107184	79.992	87.9367	1.09932	CERE	M
Fyn	0.513138	0.868387	-0.305325	1573.77	1528.58	0.971283	CERE	M
Suz12	0.516447	0.868664	-0.121629	1464.48	1444.78	0.986549	CERE	M
Gria2	0.59391	0.89534	-0.148038	3365	3015.66	0.896184	CERE	M
Cdk6	0.605845	0.898514	0.222533	10.2	12.1383	1.19003	CERE	M
Ccr5	0.654037	0.914753	0.17685	28.324	30.6367	1.08165	CERE	M
Rad51c	0.6344	0.914753	-0.117365	100.576	97.995	0.974338	CERE	M
Trpa1	0.649128	0.914753	0.176452	5.82	7.17	1.23196	CERE	M
Cd163	0.655745	0.915568	0.265028	40.048	43.3283	1.08191	CERE	M
Prkar2a	0.661343	0.917324	-0.13025	1015.21	999.567	0.984587	CERE	M
Tgm2	0.73608	0.942293	0.24343	75.834	81.685	1.07716	CERE	M
S100a10	0.741428	0.94402	-0.115274	932.768	910.478	0.976104	CERE	M
Epg5	0.808254	0.95767	0.0942537	464.004	469.842	1.01258	CERE	M
Irak1	0.813702	0.961325	0.0878241	245.068	247.968	1.01183	CERE	M
Fgf13	0.816014	0.961592	-0.0273381	817.258	781.097	0.955753	CERE	M
Irak3	0.820261	0.96183	0.0742987	29.016	30.3967	1.04758	CERE	M
Ccnd1	0.836904	0.9652	0.0484337	301.17	310.907	1.03233	CERE	M
Mtor	0.870265	0.973071	-0.0856736	846.114	838.673	0.991206	CERE	M
Dst	0.884142	0.976842	-0.0302171	1788.89	1780.47	0.995295	CERE	M
Grin2b	0.906021	0.976842	-0.0151066	368.378	339.718	0.9222	CERE	M
Sox4	0.978139	0.995997	-0.0139472	110.344	109.755	0.994662	CERE	M

## Sheet: Fig1
6 vs 24 mo. (q<0.05)	F-HIP	M-HIP	F-SVZ	M-SVZ	F-CERE	M-CERE
Total Genes Increased (#)	82	81	159	32	156	71
Total Genes Decreased (#)	24	12	29	3	22	4
Total Genes Altered (#)	106	93	188	35	178	75
Proportion Genes Increased (%)	77.3585	87.0968	84.5745	91.4286	87.6404	94.6667
Proportion Genes Decreased (%)	22.6415	12.9032	15.4255	8.57143	12.3596	5.33333
Unique Increased (#)	4	21	35	0	22	3
Unique Decreased (#)	14	7	18	0	17	2
Unique Total (#)	18	28	53	0	39	5
Proportion Unique Increased (%)	4.87805	25.9259	22.0126	0	14.1026	4.22535
Proportion Unique Decreased (%)	58.3333	58.3333	62.069	0	77.2727	50

## Sheet: Fig1b
Beta-value	F-CERE	F-HIP	F-SVZ	M-CERE	M-HIP	M-SVZ
Vav1	2.09576	1.18878	2.11224	1.38028	1.00005	1.22475
Tyrobp	3.22707	1.34519	2.56479	1.502	0.922263	1.2605
Tgm1	1.15766	0.956211	2.63498	1.33212	1.22473	1.34936
Slamf9	2.31409	1.10594	2.10653	1.77596	1.46996	1.67941
Mpeg1	3.48138	1.13656	2.30375	1.85033	0.945478	1.25711
Man2b1	2.73003	1.57371	1.61333	1.54063	1.20616	1.59999
Ly9	2.84462	0.910106	1.85871	1.3438	1.2003	1.3587
Lag3	1.42799	1.38739	2.99114	1.35784	1.35956	2.10329
Grn	3.18945	1.39982	3.02471	1.9115	1.0947	1.74297
Fcer1g	2.71985	1.14896	2.74538	1.47897	1.11526	1.19122
Ctss	2.72838	1.17776	2.16468	1.70034	1.13394	1.41096
C4a	1.69742	1.68037	2.82862	1.17939	1.51608	1.59592
C1qb	2.88436	1.50609	2.44774	1.47998	1.05868	1.20898
C1qa	3.31505	1.33734	2.53453	1.68524	0.984772	1.26839
B2m	2.27081	1.21136	2.2216	1.91664	1.8466	1.70831

## Sheet: Fig1f
Canonical Pathways	F-HIP	M-HIP	F-SVZ	M-SVZ	F-CERE	M-CERE
Dendritic-NK Crosstalk	3.53	5.099	3.138	3.53	3.922	4.707
TREM1 Signaling	3.266	4.491	4.491	3.266	3.266	4.082
NF-κB Signaling	3.204	2.967	2.73	2.492	1.78	3.442
Cell Cycle: G2/M DNA Damage Checkpoint	3	1.5	1	2.5	0	0
Pattern Recognition Receptors	2.596	4.218	2.596	4.542	2.596	2.92
Cytotoxic T Cell-mediated Apoptosis	2.5	2.5	0	1.5	0.5	2
p38 MAPK Signaling	2.475	3.889	2.121	2.828	3.182	3.536
Fcγ Receptor-mediated Phagocytosis	2.449	3.266	2.449	3.266	1.225	2.858
HMGB1 Signaling	2.402	2.722	1.761	4.964	0.16	1.761
NO and ROS Production in Macrophages	2.359	3.833	2.654	3.833	2.359	2.949
Th1 Pathway	2.353	2.353	1.569	3.138	1.569	2.746
Gαi Signaling	2.324	1.291	0.775	0.775	-0.258	1.807
IL-15 Production	2.2	4.2	2.2	2.6	1.4	1.8
Th2 Pathway	2.041	2.041	0	1.633	1.225	1.633
Synaptic Long Term Depression	1.886	1.414	-1.414	0.943	-0.943	0
Glutamate Receptor Signaling	-1.134	-1.134	-2.646	-1.134	-1.89	-1.89
Synaptic Long Term Potentiation	-1.134	-1.134	-3.024	1.512	-2.646	-2.268
Calcium Signaling	-2.065	-2.524	-3.441	0.229	-2.524	-2.982
Netrin Signaling	-2.111	-0.905	-1.508	2.111	-1.508	-0.905
nNOS Signaling in Neurons	-2.121	-1.414	-2.828	0	-2.121	-2.121
Sirtuin Signaling Pathway	-2.137	-0.493	-0.164	-0.493	-2.137	-0.822
Autophagy	-2.165	-0.114	-2.393	2.621	-1.709	-1.481

## Sheet: Fig2f
Percentage of each cluster	Young	Young	Old	Old	Old	Old
Cluster 0	48.4	27.3	55.6	46.2	2.7	38.9
Cluster 1	35.5	63.6	7.4	28.2	27	25
Cluster 2	16.1	9.1	37	25.6	70.3	36.1

[truncated: 6 more sheets: Fig3a, Fig3b, Fig3d, Fig4, Fig5a-b, Fig5c]
